# Supplementary material for: Magnesium Ethylenediamine Borohydride as Solid-State Electrolyte for Magnesium Batteries
Source: Sci Rep. 2017 Apr 7;7:46189. doi: 10.1038/srep46189 (PMC5384009; doi:10.1038/srep46189)
Supplement: Supplementary Dataset 1 [file srep46189-s2.txt]

FTIR_Mg(BH4)2
4000.01483	1.20503
3998.08619	1.20502
3996.15754	1.2038
3994.22889	1.20264
3992.30024	1.20223
3990.3716	1.20217
3988.44295	1.20249
3986.5143	1.20322
3984.58565	1.20373
3982.65701	1.20349
3980.72836	1.203
3978.79971	1.20278
3976.87106	1.20206
3974.94242	1.20093
3973.01377	1.20137
3971.08512	1.2037
3969.15647	1.20533
3967.22783	1.20499
3965.29918	1.20401
3963.37053	1.20314
3961.44188	1.2027
3959.51324	1.20282
3957.58459	1.20227
3955.65594	1.2008
3953.72729	1.20023
3951.79865	1.20119
3949.87	1.2022
3947.94135	1.20295
3946.01271	1.20412
3944.08406	1.20449
3942.15541	1.20331
3940.22676	1.20243
3938.29812	1.20288
3936.36947	1.2035
3934.44082	1.20305
3932.51217	1.20072
3930.58353	1.19766
3928.65488	1.1971
3926.72623	1.19777
3924.79758	1.19776
3922.86894	1.19874
3920.94029	1.2006
3919.01164	1.20161
3917.08299	1.20197
3915.15435	1.20189
3913.2257	1.2013
3911.29705	1.20078
3909.3684	1.20072
3907.43976	1.20044
3905.51111	1.19893
3903.58246	1.19737
3901.65381	1.19622
3899.72517	1.19353
3897.79652	1.19274
3895.86787	1.19495
3893.93922	1.19757
3892.01058	1.19891
3890.08193	1.19882
3888.15328	1.19847
3886.22463	1.19754
3884.29599	1.19621
3882.36734	1.19666
3880.43869	1.19762
3878.51004	1.19745
3876.5814	1.19756
3874.65275	1.19775
3872.7241	1.19697
3870.79545	1.19501
3868.86681	1.19272
3866.93816	1.19198
3865.00951	1.19266
3863.08086	1.19432
3861.15222	1.19509
3859.22357	1.19447
3857.29492	1.19465
3855.36627	1.19759
3853.43763	1.19667
3851.50898	1.19001
3849.58033	1.19025
3847.65168	1.19258
3845.72304	1.19304
3843.79439	1.19066
3841.86574	1.18737
3839.93709	1.18639
3838.00845	1.18845
3836.0798	1.19053
3834.15115	1.1916
3832.2225	1.19198
3830.29386	1.19194
3828.36521	1.19191
3826.43656	1.19117
3824.50792	1.18966
3822.57927	1.18757
3820.65062	1.18404
3818.72197	1.1834
3816.79333	1.18693
3814.86468	1.19108
3812.93603	1.19372
3811.00738	1.19525
3809.07874	1.19561
3807.15009	1.19453
3805.22144	1.19259
3803.29279	1.19031
3801.36415	1.18697
3799.4355	1.18613
3797.50685	1.18795
3795.5782	1.18994
3793.64956	1.19198
3791.72091	1.19337
3789.79226	1.19312
3787.86361	1.19187
3785.93497	1.19071
3784.00632	1.19086
3782.07767	1.19179
3780.14902	1.19146
3778.22038	1.19091
3776.29173	1.1917
3774.36308	1.19235
3772.43443	1.19193
3770.50579	1.19049
3768.57714	1.1894
3766.64849	1.18974
3764.71984	1.19034
3762.7912	1.18994
3760.86255	1.18816
3758.9339	1.1864
3757.00525	1.18725
3755.07661	1.18972
3753.14796	1.19211
3751.21931	1.19117
3749.29066	1.1858
3747.36202	1.18443
3745.43337	1.18687
3743.50472	1.18657
3741.57607	1.18393
3739.64743	1.18352
3737.71878	1.18349
3735.79013	1.17917
3733.86148	1.17422
3731.93284	1.17631
3730.00419	1.1806
3728.07554	1.18359
3726.14689	1.18455
3724.21825	1.1841
3722.2896	1.1839
3720.36095	1.18458
3718.4323	1.18594
3716.50366	1.1871
3714.57501	1.18716
3712.64636	1.18565
3710.71771	1.18286
3708.78907	1.18121
3706.86042	1.18052
3704.93177	1.17984
3703.00312	1.17903
3701.07448	1.17896
3699.14583	1.17936
3697.21718	1.17798
3695.28854	1.17471
3693.35989	1.17229
3691.43124	1.17285
3689.50259	1.1757
3687.57395	1.17681
3685.6453	1.17683
3683.71665	1.17741
3681.788	1.17775
3679.85936	1.17637
3677.93071	1.17476
3676.00206	1.1746
3674.07341	1.17138
3672.14477	1.16741
3670.21612	1.16717
3668.28747	1.17173
3666.35882	1.17553
3664.43018	1.17688
3662.50153	1.17626
3660.57288	1.17544
3658.64423	1.17591
3656.71559	1.1769
3654.78694	1.1774
3652.85829	1.17781
3650.92964	1.17668
3649.001	1.17085
3647.07235	1.17043
3645.1437	1.17494
3643.21505	1.17899
3641.28641	1.18174
3639.35776	1.18327
3637.42911	1.18364
3635.50046	1.18232
3633.57182	1.18038
3631.64317	1.18024
3629.71452	1.1801
3627.78587	1.17786
3625.85723	1.17835
3623.92858	1.17959
3621.99993	1.18053
3620.07128	1.18258
3618.14264	1.18467
3616.21399	1.18478
3614.28534	1.18352
3612.35669	1.1821
3610.42805	1.18233
3608.4994	1.18363
3606.57075	1.18463
3604.6421	1.18455
3602.71346	1.18349
3600.78481	1.18274
3598.85616	1.1835
3596.92751	1.18436
3594.99887	1.18382
3593.07022	1.18371
3591.14157	1.18551
3589.21292	1.18715
3587.28428	1.18649
3585.35563	1.18601
3583.42698	1.1869
3581.49833	1.1876
3579.56969	1.18732
3577.64104	1.18642
3575.71239	1.18615
3573.78375	1.18684
3571.8551	1.18747
3569.92645	1.1877
3567.9978	1.18699
3566.06916	1.18489
3564.14051	1.18517
3562.21186	1.18759
3560.28321	1.18957
3558.35457	1.19004
3556.42592	1.18916
3554.49727	1.18751
3552.56862	1.18604
3550.63998	1.18576
3548.71133	1.18632
3546.78268	1.18613
3544.85403	1.18553
3542.92539	1.18723
3540.99674	1.18993
3539.06809	1.19111
3537.13944	1.19088
3535.2108	1.19037
3533.28215	1.18947
3531.3535	1.1881
3529.42485	1.18683
3527.49621	1.18644
3525.56756	1.18633
3523.63891	1.18597
3521.71026	1.18716
3519.78162	1.18981
3517.85297	1.19164
3515.92432	1.19198
3513.99567	1.19122
3512.06703	1.18969
3510.13838	1.18873
3508.20973	1.189
3506.28108	1.18902
3504.35244	1.18797
3502.42379	1.18722
3500.49514	1.1878
3498.56649	1.18843
3496.63785	1.18875
3494.7092	1.18929
3492.78055	1.18974
3490.8519	1.18993
3488.92326	1.18996
3486.99461	1.18981
3485.06596	1.1894
3483.13731	1.18822
3481.20867	1.18697
3479.28002	1.18748
3477.35137	1.18925
3475.42272	1.19058
3473.49408	1.19068
3471.56543	1.18938
3469.63678	1.18734
3467.70813	1.18604
3465.77949	1.18607
3463.85084	1.18646
3461.92219	1.18658
3459.99354	1.18649
3458.0649	1.18599
3456.13625	1.1854
3454.2076	1.1853
3452.27896	1.1849
3450.35031	1.18331
3448.42166	1.18116
3446.49301	1.18032
3444.56437	1.18126
3442.63572	1.18275
3440.70707	1.18398
3438.77842	1.18392
3436.84978	1.18234
3434.92113	1.18076
3432.99248	1.18024
3431.06383	1.18038
3429.13519	1.18049
3427.20654	1.18031
3425.27789	1.18003
3423.34924	1.1789
3421.4206	1.17643
3419.49195	1.17486
3417.5633	1.17518
3415.63465	1.17532
3413.70601	1.17499
3411.77736	1.17531
3409.84871	1.17582
3407.92006	1.17582
3405.99142	1.17559
3404.06277	1.17538
3402.13412	1.17499
3400.20547	1.17427
3398.27683	1.17386
3396.34818	1.17364
3394.41953	1.17278
3392.49088	1.17251
3390.56224	1.17333
3388.63359	1.17316
3386.70494	1.172
3384.77629	1.17169
3382.84765	1.17224
3380.919	1.17238
3378.99035	1.17226
3377.0617	1.17221
3375.13306	1.17145
3373.20441	1.17035
3371.27576	1.17009
3369.34711	1.17035
3367.41847	1.17044
3365.48982	1.17011
3363.56117	1.1693
3361.63252	1.16897
3359.70388	1.1698
3357.77523	1.17015
3355.84658	1.16901
3353.91793	1.16784
3351.98929	1.16744
3350.06064	1.16727
3348.13199	1.1672
3346.20334	1.16736
3344.2747	1.16745
3342.34605	1.16697
3340.4174	1.16604
3338.48875	1.16511
3336.56011	1.16431
3334.63146	1.16388
3332.70281	1.16409
3330.77417	1.16454
3328.84552	1.16424
3326.91687	1.16293
3324.98822	1.16189
3323.05958	1.16188
3321.13093	1.16181
3319.20228	1.16097
3317.27363	1.16021
3315.34499	1.1598
3313.41634	1.15897
3311.48769	1.15809
3309.55904	1.15811
3307.6304	1.15876
3305.70175	1.15892
3303.7731	1.15829
3301.84445	1.15777
3299.91581	1.15706
3297.98716	1.15542
3296.05851	1.15435
3294.12986	1.15484
3292.20122	1.15523
3290.27257	1.15443
3288.34392	1.15355
3286.41527	1.15329
3284.48663	1.1534
3282.55798	1.15312
3280.62933	1.1519
3278.70068	1.15048
3276.77204	1.14961
3274.84339	1.14907
3272.91474	1.14851
3270.98609	1.14808
3269.05745	1.14806
3267.1288	1.14795
3265.20015	1.14751
3263.2715	1.14731
3261.34286	1.14716
3259.41421	1.14684
3257.48556	1.14661
3255.55691	1.14644
3253.62827	1.14619
3251.69962	1.14561
3249.77097	1.14485
3247.84232	1.14471
3245.91368	1.14522
3243.98503	1.1461
3242.05638	1.14713
3240.12773	1.14751
3238.19909	1.14714
3236.27044	1.14692
3234.34179	1.14728
3232.41314	1.14803
3230.4845	1.14892
3228.55585	1.14947
3226.6272	1.14945
3224.69855	1.14959
3222.76991	1.15009
3220.84126	1.15029
3218.91261	1.15019
3216.98396	1.15053
3215.05532	1.15117
3213.12667	1.15135
3211.19802	1.15143
3209.26937	1.15199
3207.34073	1.15308
3205.41208	1.15444
3203.48343	1.15521
3201.55479	1.15483
3199.62614	1.15421
3197.69749	1.15464
3195.76884	1.15597
3193.8402	1.15683
3191.91155	1.15664
3189.9829	1.15648
3188.05425	1.15755
3186.12561	1.15911
3184.19696	1.15991
3182.26831	1.16002
3180.33966	1.15986
3178.41102	1.16009
3176.48237	1.16103
3174.55372	1.16206
3172.62507	1.16261
3170.69643	1.16254
3168.76778	1.16263
3166.83913	1.16376
3164.91048	1.16575
3162.98184	1.16742
3161.05319	1.16761
3159.12454	1.16692
3157.19589	1.16677
3155.26725	1.16707
3153.3386	1.16707
3151.40995	1.1673
3149.4813	1.16842
3147.55266	1.16992
3145.62401	1.17138
3143.69536	1.17259
3141.76671	1.17314
3139.83807	1.17334
3137.90942	1.1739
3135.98077	1.17468
3134.05212	1.17489
3132.12348	1.17437
3130.19483	1.17424
3128.26618	1.17558
3126.33753	1.17751
3124.40889	1.17812
3122.48024	1.17773
3120.55159	1.1779
3118.62294	1.17854
3116.6943	1.17921
3114.76565	1.18031
3112.837	1.18189
3110.90835	1.18341
3108.97971	1.18468
3107.05106	1.18567
3105.12241	1.18574
3103.19376	1.18476
3101.26512	1.18428
3099.33647	1.18514
3097.40782	1.18605
3095.47917	1.18638
3093.55053	1.18718
3091.62188	1.18884
3089.69323	1.19001
3087.76458	1.18986
3085.83594	1.18941
3083.90729	1.18945
3081.97864	1.18934
3080.05	1.18889
3078.12135	1.18907
3076.1927	1.19036
3074.26405	1.19199
3072.33541	1.19332
3070.40676	1.1937
3068.47811	1.19251
3066.54946	1.19099
3064.62082	1.19101
3062.69217	1.19199
3060.76352	1.19238
3058.83487	1.19191
3056.90623	1.19157
3054.97758	1.19235
3053.04893	1.19312
3051.12028	1.19252
3049.19164	1.19154
3047.26299	1.19121
3045.33434	1.19105
3043.40569	1.19069
3041.47705	1.19035
3039.5484	1.19042
3037.61975	1.1906
3035.6911	1.18973
3033.76246	1.18761
3031.83381	1.18561
3029.90516	1.18489
3027.97651	1.18467
3026.04787	1.18372
3024.11922	1.18197
3022.19057	1.18
3020.26192	1.17832
3018.33328	1.17675
3016.40463	1.17486
3014.47598	1.17304
3012.54733	1.17147
3010.61869	1.16979
3008.69004	1.16777
3006.76139	1.1651
3004.83274	1.16209
3002.9041	1.15998
3000.97545	1.15844
2999.0468	1.15614
2997.11815	1.15338
2995.18951	1.15116
2993.26086	1.14903
2991.33221	1.14584
2989.40356	1.14259
2987.47492	1.14126
2985.54627	1.14146
2983.61762	1.14183
2981.68897	1.14178
2979.76033	1.14118
2977.83168	1.14067
2975.90303	1.14036
2973.97438	1.1401
2972.04574	1.1405
2970.11709	1.14149
2968.18844	1.14256
2966.25979	1.14407
2964.33115	1.14559
2962.4025	1.14655
2960.47385	1.14768
2958.54521	1.14895
2956.61656	1.14965
2954.68791	1.15032
2952.75926	1.1518
2950.83062	1.15356
2948.90197	1.15443
2946.97332	1.15428
2945.04467	1.15399
2943.11603	1.1543
2941.18738	1.15513
2939.25873	1.15574
2937.33008	1.15579
2935.40144	1.1559
2933.47279	1.15634
2931.54414	1.15629
2929.61549	1.15568
2927.68685	1.15518
2925.7582	1.15498
2923.82955	1.15489
2921.9009	1.15474
2919.97226	1.15449
2918.04361	1.15403
2916.11496	1.15339
2914.18631	1.15259
2912.25767	1.15165
2910.32902	1.15088
2908.40037	1.15013
2906.47172	1.14899
2904.54308	1.1473
2902.61443	1.14564
2900.68578	1.14557
2898.75713	1.14736
2896.82849	1.14926
2894.89984	1.15014
2892.97119	1.15041
2891.04254	1.15081
2889.1139	1.15163
2887.18525	1.15246
2885.2566	1.15272
2883.32795	1.15275
2881.39931	1.15362
2879.47066	1.15564
2877.54201	1.15754
2875.61336	1.15828
2873.68472	1.15847
2871.75607	1.15872
2869.82742	1.15887
2867.89877	1.15924
2865.97013	1.1605
2864.04148	1.1626
2862.11283	1.1646
2860.18418	1.16601
2858.25554	1.16738
2856.32689	1.16907
2854.39824	1.17067
2852.46959	1.17153
2850.54095	1.17153
2848.6123	1.17131
2846.68365	1.17159
2844.755	1.1723
2842.82636	1.17276
2840.89771	1.17285
2838.96906	1.17287
2837.04042	1.17301
2835.11177	1.17335
2833.18312	1.17372
2831.25447	1.1741
2829.32583	1.17456
2827.39718	1.17469
2825.46853	1.17455
2823.53988	1.17465
2821.61124	1.17462
2819.68259	1.17433
2817.75394	1.17456
2815.82529	1.1753
2813.89665	1.17573
2811.968	1.17555
2810.03935	1.1751
2808.1107	1.17505
2806.18206	1.17535
2804.25341	1.17515
2802.32476	1.17434
2800.39611	1.17369
2798.46747	1.17356
2796.53882	1.1737
2794.61017	1.17386
2792.68152	1.17412
2790.75288	1.1745
2788.82423	1.17465
2786.89558	1.1745
2784.96693	1.17447
2783.03829	1.17452
2781.10964	1.17441
2779.18099	1.1743
2777.25234	1.17405
2775.3237	1.1735
2773.39505	1.17305
2771.4664	1.17304
2769.53775	1.17339
2767.60911	1.17369
2765.68046	1.17348
2763.75181	1.17275
2761.82316	1.17228
2759.89452	1.17247
2757.96587	1.17287
2756.03722	1.17308
2754.10857	1.17292
2752.17993	1.17239
2750.25128	1.17183
2748.32263	1.1716
2746.39398	1.17171
2744.46534	1.17181
2742.53669	1.1717
2740.60804	1.17168
2738.67939	1.17177
2736.75075	1.17141
2734.8221	1.17061
2732.89345	1.17026
2730.9648	1.17057
2729.03616	1.1706
2727.10751	1.1701
2725.17886	1.16966
2723.25021	1.16919
2721.32157	1.16876
2719.39292	1.16852
2717.46427	1.16828
2715.53562	1.16839
2713.60698	1.16863
2711.67833	1.16832
2709.74968	1.16789
2707.82104	1.16767
2705.89239	1.16712
2703.96374	1.16644
2702.03509	1.16614
2700.10645	1.16593
2698.1778	1.16554
2696.24915	1.16496
2694.3205	1.16404
2692.39186	1.16312
2690.46321	1.16261
2688.53456	1.16207
2686.60591	1.16119
2684.67727	1.16048
2682.74862	1.16002
2680.81997	1.15933
2678.89132	1.15837
2676.96268	1.15763
2675.03403	1.15727
2673.10538	1.15713
2671.17673	1.15696
2669.24809	1.15654
2667.31944	1.15596
2665.39079	1.15533
2663.46214	1.15471
2661.5335	1.15452
2659.60485	1.15457
2657.6762	1.15431
2655.74755	1.15401
2653.81891	1.15418
2651.89026	1.1545
2649.96161	1.15443
2648.03296	1.15412
2646.10432	1.15407
2644.17567	1.15441
2642.24702	1.15473
2640.31837	1.15476
2638.38973	1.15465
2636.46108	1.15463
2634.53243	1.15494
2632.60378	1.15534
2630.67514	1.15522
2628.74649	1.15471
2626.81784	1.15462
2624.88919	1.15508
2622.96055	1.15536
2621.0319	1.15538
2619.10325	1.15554
2617.1746	1.15582
2615.24596	1.15615
2613.31731	1.15625
2611.38866	1.15585
2609.46001	1.15526
2607.53137	1.15479
2605.60272	1.15476
2603.67407	1.15531
2601.74542	1.15567
2599.81678	1.15543
2597.88813	1.15484
2595.95948	1.15441
2594.03083	1.15493
2592.10219	1.15615
2590.17354	1.1566
2588.24489	1.15566
2586.31625	1.15433
2584.3876	1.15379
2582.45895	1.15417
2580.5303	1.15461
2578.60166	1.15399
2576.67301	1.15286
2574.74436	1.15304
2572.81571	1.15422
2570.88707	1.1545
2568.95842	1.154
2567.02977	1.15386
2565.10112	1.15386
2563.17248	1.15359
2561.24383	1.15315
2559.31518	1.1522
2557.38653	1.15065
2555.45789	1.14964
2553.52924	1.14991
2551.60059	1.15023
2549.67194	1.15001
2547.7433	1.15019
2545.81465	1.15066
2543.886	1.15055
2541.95735	1.14979
2540.02871	1.14871
2538.10006	1.14775
2536.17141	1.1472
2534.24276	1.14674
2532.31412	1.14601
2530.38547	1.14534
2528.45682	1.14489
2526.52817	1.14457
2524.59953	1.14468
2522.67088	1.14383
2520.74223	1.14098
2518.81358	1.13934
2516.88494	1.14075
2514.95629	1.14244
2513.02764	1.14268
2511.09899	1.14216
2509.17035	1.14158
2507.2417	1.14144
2505.31305	1.14185
2503.3844	1.14203
2501.45576	1.14122
2499.52711	1.13976
2497.59846	1.1382
2495.66981	1.13702
2493.74117	1.13694
2491.81252	1.13772
2489.88387	1.13823
2487.95522	1.13768
2486.02658	1.13627
2484.09793	1.13478
2482.16928	1.13352
2480.24063	1.1323
2478.31199	1.13102
2476.38334	1.12982
2474.45469	1.12907
2472.52604	1.12913
2470.5974	1.12936
2468.66875	1.12857
2466.7401	1.12707
2464.81146	1.12568
2462.88281	1.12451
2460.95416	1.12352
2459.02551	1.12225
2457.09687	1.12061
2455.16822	1.11947
2453.23957	1.11875
2451.31092	1.1175
2449.38228	1.11592
2447.45363	1.11464
2445.52498	1.11316
2443.59633	1.11126
2441.66769	1.10989
2439.73904	1.10916
2437.81039	1.10795
2435.88174	1.10621
2433.9531	1.10485
2432.02445	1.10374
2430.0958	1.10243
2428.16715	1.10078
2426.23851	1.09898
2424.30986	1.09765
2422.38121	1.09656
2420.45256	1.09487
2418.52392	1.09287
2416.59527	1.09142
2414.66662	1.09021
2412.73797	1.08863
2410.80933	1.0871
2408.88068	1.08616
2406.95203	1.08544
2405.02338	1.08466
2403.09474	1.0842
2401.16609	1.08401
2399.23744	1.0833
2397.30879	1.08218
2395.38015	1.08136
2393.4515	1.0807
2391.52285	1.07969
2389.5942	1.0785
2387.66556	1.07751
2385.73691	1.07637
2383.80826	1.07457
2381.87961	1.07186
2379.95097	1.06831
2378.02232	1.06446
2376.09367	1.06066
2374.16502	1.05676
2372.23638	1.05229
2370.30773	1.0468
2368.37908	1.04086
2366.45043	1.03591
2364.52179	1.03243
2362.59314	1.02939
2360.66449	1.02648
2358.73584	1.02491
2356.8072	1.02471
2354.87855	1.02486
2352.9499	1.02603
2351.02125	1.02806
2349.09261	1.02846
2347.16396	1.02533
2345.23531	1.01891
2343.30667	1.01178
2341.37802	1.00571
2339.44937	1.00059
2337.52072	0.99621
2335.59208	0.99266
2333.66343	0.98978
2331.73478	0.98624
2329.80613	0.98186
2327.87749	0.97819
2325.94884	0.97514
2324.02019	0.97112
2322.09154	0.96625
2320.1629	0.96197
2318.23425	0.9583
2316.3056	0.95415
2314.37695	0.94902
2312.44831	0.9429
2310.51966	0.93537
2308.59101	0.92664
2306.66236	0.91765
2304.73372	0.90868
2302.80507	0.89988
2300.87642	0.89132
2298.94777	0.88283
2297.01913	0.87492
2295.09048	0.86781
2293.16183	0.86072
2291.23318	0.8535
2289.30454	0.84652
2287.37589	0.83939
2285.44724	0.83177
2283.51859	0.82354
2281.58995	0.81417
2279.6613	0.80353
2277.73265	0.79328
2275.804	0.78547
2273.87536	0.77952
2271.94671	0.77379
2270.01806	0.76874
2268.08941	0.76547
2266.16077	0.76379
2264.23212	0.76345
2262.30347	0.76484
2260.37482	0.76839
2258.44618	0.77454
2256.51753	0.78257
2254.58888	0.7907
2252.66023	0.79921
2250.73159	0.80925
2248.80294	0.81943
2246.87429	0.82824
2244.94564	0.83667
2243.017	0.84617
2241.08835	0.85699
2239.1597	0.86746
2237.23105	0.87523
2235.30241	0.88117
2233.37376	0.88783
2231.44511	0.89583
2229.51646	0.9046
2227.58782	0.91255
2225.65917	0.91884
2223.73052	0.92526
2221.80187	0.93257
2219.87323	0.93875
2217.94458	0.94301
2216.01593	0.94718
2214.08729	0.95245
2212.15864	0.95715
2210.22999	0.9595
2208.30134	0.96104
2206.3727	0.96459
2204.44405	0.96998
2202.5154	0.97471
2200.58675	0.97782
2198.65811	0.98002
2196.72946	0.98278
2194.80081	0.9866
2192.87216	0.99053
2190.94352	0.99502
2189.01487	0.99969
2187.08622	1.00213
2185.15757	1.00336
2183.22893	1.0068
2181.30028	1.01168
2179.37163	1.01426
2177.44298	1.01589
2175.51434	1.01925
2173.58569	1.02228
2171.65704	1.02448
2169.72839	1.02682
2167.79975	1.02822
2165.8711	1.02836
2163.94245	1.02859
2162.0138	1.02963
2160.08516	1.03063
2158.15651	1.0329
2156.22786	1.03549
2154.29921	1.035
2152.37057	1.03403
2150.44192	1.03531
2148.51327	1.0373
2146.58462	1.039
2144.65598	1.04071
2142.72733	1.04247
2140.79868	1.04379
2138.87003	1.04452
2136.94139	1.04524
2135.01274	1.04599
2133.08409	1.04689
2131.15544	1.04837
2129.2268	1.04994
2127.29815	1.05073
2125.3695	1.05076
2123.44085	1.05081
2121.51221	1.05104
2119.58356	1.05089
2117.65491	1.05074
2115.72626	1.05118
2113.79762	1.05212
2111.86897	1.05322
2109.94032	1.05391
2108.01167	1.05393
2106.08303	1.054
2104.15438	1.05506
2102.22573	1.05668
2100.29708	1.05721
2098.36844	1.05649
2096.43979	1.05588
2094.51114	1.05555
2092.5825	1.05512
2090.65385	1.05531
2088.7252	1.05593
2086.79655	1.05615
2084.86791	1.05616
2082.93926	1.05615
2081.01061	1.05626
2079.08196	1.05676
2077.15332	1.05767
2075.22467	1.05884
2073.29602	1.05968
2071.36737	1.05991
2069.43873	1.05983
2067.51008	1.05916
2065.58143	1.05819
2063.65278	1.05845
2061.72414	1.05934
2059.79549	1.05988
2057.86684	1.06132
2055.93819	1.06369
2054.00955	1.06517
2052.0809	1.06471
2050.15225	1.06291
2048.2236	1.06171
2046.29496	1.062
2044.36631	1.06211
2042.43766	1.06045
2040.50901	1.05805
2038.58037	1.05825
2036.65172	1.06159
2034.72307	1.06305
2032.79442	1.06105
2030.86578	1.06019
2028.93713	1.06036
2027.00848	1.05934
2025.07983	1.05955
2023.15119	1.06134
2021.22254	1.06064
2019.29389	1.05608
2017.36524	1.05268
2015.4366	1.055
2013.50795	1.05861
2011.5793	1.05853
2009.65065	1.05719
2007.72201	1.05705
2005.79336	1.05604
2003.86471	1.05417
2001.93606	1.05414
2000.00742	1.05584
1998.07877	1.05712
1996.15012	1.05724
1994.22147	1.05627
1992.29283	1.05468
1990.36418	1.05372
1988.43553	1.05537
1986.50688	1.05949
1984.57824	1.06167
1982.64959	1.06015
1980.72094	1.05768
1978.79229	1.05608
1976.86365	1.05576
1974.935	1.05535
1973.00635	1.05384
1971.07771	1.05219
1969.14906	1.05115
1967.22041	1.05203
1965.29176	1.05465
1963.36312	1.05664
1961.43447	1.05709
1959.50582	1.05659
1957.57717	1.05555
1955.64853	1.05451
1953.71988	1.05508
1951.79123	1.05706
1949.86258	1.05747
1947.93394	1.05512
1946.00529	1.05183
1944.07664	1.04926
1942.14799	1.04886
1940.21935	1.0511
1938.2907	1.0532
1936.36205	1.0534
1934.4334	1.05245
1932.50476	1.05165
1930.57611	1.05125
1928.64746	1.05064
1926.71881	1.04974
1924.79017	1.04852
1922.86152	1.04723
1920.93287	1.04669
1919.00422	1.04704
1917.07558	1.0482
1915.14693	1.04924
1913.21828	1.04913
1911.28963	1.04776
1909.36099	1.04652
1907.43234	1.04707
1905.50369	1.04809
1903.57504	1.04831
1901.6464	1.04819
1899.71775	1.04791
1897.7891	1.04725
1895.86045	1.0465
1893.93181	1.04621
1892.00316	1.0455
1890.07451	1.04421
1888.14586	1.04397
1886.21722	1.04431
1884.28857	1.04455
1882.35992	1.04529
1880.43127	1.04609
1878.50263	1.0462
1876.57398	1.04585
1874.64533	1.0451
1872.71668	1.04306
1870.78804	1.0394
1868.85939	1.03649
1866.93074	1.03805
1865.00209	1.04127
1863.07345	1.04291
1861.1448	1.04275
1859.21615	1.04208
1857.2875	1.04174
1855.35886	1.04133
1853.43021	1.04101
1851.50156	1.04067
1849.57292	1.03924
1847.64427	1.03626
1845.71562	1.0331
1843.78697	1.03323
1841.85833	1.0361
1839.92968	1.03725
1838.00103	1.03655
1836.07238	1.03641
1834.14374	1.03703
1832.21509	1.03558
1830.28644	1.03187
1828.35779	1.03056
1826.42915	1.03185
1824.5005	1.0333
1822.57185	1.03478
1820.6432	1.0357
1818.71456	1.03554
1816.78591	1.03482
1814.85726	1.03392
1812.92861	1.03243
1810.99997	1.03114
1809.07132	1.03146
1807.14267	1.03236
1805.21402	1.03247
1803.28538	1.03124
1801.35673	1.02871
1799.42808	1.02671
1797.49943	1.02606
1795.57079	1.02522
1793.64214	1.02364
1791.71349	1.02383
1789.78484	1.02677
1787.8562	1.02889
1785.92755	1.02913
1783.9989	1.02809
1782.07025	1.0264
1780.14161	1.02512
1778.21296	1.02477
1776.28431	1.02339
1774.35566	1.01972
1772.42702	1.01667
1770.49837	1.01899
1768.56972	1.02279
1766.64107	1.0247
1764.71243	1.02435
1762.78378	1.02254
1760.85513	1.02131
1758.92648	1.02117
1756.99784	1.02147
1755.06919	1.02204
1753.14054	1.02079
1751.21189	1.01563
1749.28325	1.00933
1747.3546	1.00849
1745.42595	1.0108
1743.4973	1.0127
1741.56866	1.01315
1739.64001	1.01277
1737.71136	1.01256
1735.78271	1.01137
1733.85407	1.0095
1731.92542	1.01134
1729.99677	1.01501
1728.06812	1.01801
1726.13948	1.019
1724.21083	1.01775
1722.28218	1.01541
1720.35354	1.0119
1718.42489	1.0046
1716.49624	0.99856
1714.56759	1.00413
1712.63895	1.00995
1710.7103	1.01201
1708.78165	1.01084
1706.853	1.00712
1704.92436	1.00346
1702.99571	1.00125
1701.06706	0.99725
1699.13841	0.99264
1697.20977	0.99495
1695.28112	1.00296
1693.35247	1.00828
1691.42382	1.0089
1689.49518	1.00646
1687.56653	1.00289
1685.63788	0.99835
1683.70923	0.99602
1681.78059	1.00039
1679.85194	1.00452
1677.92329	1.00609
1675.99464	1.00523
1674.066	1.00335
1672.13735	1.00089
1670.2087	0.99938
1668.28005	1.0036
1666.35141	1.00725
1664.42276	1.00672
1662.49411	1.00549
1660.56546	1.00702
1658.63682	1.00758
1656.70817	1.00467
1654.77952	0.99787
1652.85087	0.99169
1650.92223	0.99292
1648.99358	0.99187
1647.06493	0.99158
1645.13628	0.99812
1643.20764	1.00261
1641.27899	1.00314
1639.35034	1.00041
1637.42169	0.9948
1635.49305	0.99372
1633.5644	1.00018
1631.63575	1.0035
1629.7071	1.00296
1627.77846	1.00053
1625.84981	0.99795
1623.92116	0.99577
1621.99251	0.99602
1620.06387	0.99652
1618.13522	0.99444
1616.20657	0.99414
1614.27792	0.99801
1612.34928	0.99981
1610.42063	0.99872
1608.49198	0.99742
1606.56333	0.99764
1604.63469	0.99772
1602.70604	0.99734
1600.77739	0.99791
1598.84875	0.99843
1596.9201	0.99752
1594.99145	0.99638
1593.0628	0.99617
1591.13416	0.99625
1589.20551	0.99646
1587.27686	0.99671
1585.34821	0.99635
1583.41957	0.9955
1581.49092	0.99426
1579.56227	0.99127
1577.63362	0.98543
1575.70498	0.98195
1573.77633	0.98415
1571.84768	0.98443
1569.91903	0.98254
1567.99039	0.98265
1566.06174	0.98331
1564.13309	0.98248
1562.20444	0.98041
1560.2758	0.97455
1558.34715	0.96507
1556.4185	0.96821
1554.48985	0.97379
1552.56121	0.97709
1550.63256	0.97801
1548.70391	0.97783
1546.77526	0.97559
1544.84662	0.96835
1542.91797	0.95578
1540.98932	0.94922
1539.06067	0.96059
1537.13203	0.96686
1535.20338	0.96704
1533.27473	0.967
1531.34608	0.96933
1529.41744	0.96955
1527.48879	0.96593
1525.56014	0.96034
1523.63149	0.95499
1521.70285	0.95219
1519.7742	0.95427
1517.84555	0.95641
1515.9169	0.95969
1513.98826	0.96308
1512.05961	0.96278
1510.13096	0.95789
1508.20231	0.94918
1506.27367	0.95104
1504.34502	0.959
1502.41637	0.96149
1500.48772	0.96024
1498.55908	0.95721
1496.63043	0.9576
1494.70178	0.96077
1492.77313	0.96067
1490.84449	0.95571
1488.91584	0.95133
1486.98719	0.95534
1485.05854	0.95979
1483.1299	0.96107
1481.20125	0.96055
1479.2726	0.95963
1477.34396	0.95742
1475.41531	0.95267
1473.48666	0.94819
1471.55801	0.95104
1469.62937	0.95538
1467.70072	0.956
1465.77207	0.95395
1463.84342	0.95309
1461.91478	0.95314
1459.98613	0.94996
1458.05748	0.9421
1456.12883	0.94128
1454.20019	0.94737
1452.27154	0.95066
1450.34289	0.9514
1448.41424	0.95081
1446.4856	0.95112
1444.55695	0.95229
1442.6283	0.9526
1440.69965	0.95152
1438.77101	0.94884
1436.84236	0.94527
1434.91371	0.94444
1432.98506	0.94499
1431.05642	0.94463
1429.12777	0.94472
1427.19912	0.94525
1425.27047	0.94422
1423.34183	0.94202
1421.41318	0.93979
1419.48453	0.93685
1417.55588	0.93553
1415.62724	0.93639
1413.69859	0.93582
1411.76994	0.93376
1409.84129	0.93201
1407.91265	0.93078
1405.984	0.92949
1404.05535	0.9294
1402.1267	0.92995
1400.19806	0.92868
1398.26941	0.92552
1396.34076	0.92227
1394.41211	0.92188
1392.48347	0.9251
1390.55482	0.92762
1388.62617	0.92707
1386.69752	0.92571
1384.76888	0.9263
1382.84023	0.92704
1380.91158	0.92705
1378.98293	0.92691
1377.05429	0.92628
1375.12564	0.92538
1373.19699	0.9267
1371.26834	0.92956
1369.3397	0.93159
1367.41105	0.93291
1365.4824	0.93321
1363.55375	0.93243
1361.62511	0.93313
1359.69646	0.93559
1357.76781	0.93709
1355.83917	0.93731
1353.91052	0.93739
1351.98187	0.93756
1350.05322	0.9376
1348.12458	0.93795
1346.19593	0.93842
1344.26728	0.93801
1342.33863	0.9361
1340.40999	0.93334
1338.48134	0.93281
1336.55269	0.93475
1334.62404	0.93617
1332.6954	0.93647
1330.76675	0.93603
1328.8381	0.93531
1326.90945	0.93465
1324.98081	0.93368
1323.05216	0.93204
1321.12351	0.92996
1319.19486	0.92804
1317.26622	0.92667
1315.33757	0.9253
1313.40892	0.92387
1311.48027	0.92296
1309.55163	0.92187
1307.62298	0.91991
1305.69433	0.91746
1303.76568	0.91452
1301.83704	0.91073
1299.90839	0.90624
1297.97974	0.90115
1296.05109	0.89556
1294.12245	0.88974
1292.1938	0.88344
1290.26515	0.8762
1288.3365	0.86796
1286.40786	0.859
1284.47921	0.84961
1282.55056	0.83957
1280.62191	0.82857
1278.69327	0.81656
1276.76462	0.80386
1274.83597	0.79061
1272.90732	0.77655
1270.97868	0.76223
1269.05003	0.74888
1267.12138	0.73693
1265.19273	0.72656
1263.26409	0.71795
1261.33544	0.71097
1259.40679	0.70671
1257.47814	0.70643
1255.5495	0.70981
1253.62085	0.71616
1251.6922	0.72488
1249.76355	0.73523
1247.83491	0.74637
1245.90626	0.7576
1243.97761	0.76866
1242.04896	0.77981
1240.12032	0.79152
1238.19167	0.803
1236.26302	0.81278
1234.33437	0.8211
1232.40573	0.82904
1230.47708	0.83675
1228.54843	0.84358
1226.61979	0.84953
1224.69114	0.8553
1222.76249	0.86118
1220.83384	0.867
1218.9052	0.87225
1216.97655	0.87683
1215.0479	0.88121
1213.11925	0.88554
1211.19061	0.88963
1209.26196	0.89317
1207.33331	0.89626
1205.40466	0.89902
1203.47602	0.90153
1201.54737	0.90423
1199.61872	0.90709
1197.69007	0.90954
1195.76143	0.91182
1193.83278	0.9144
1191.90413	0.91677
1189.97548	0.91828
1188.04684	0.91924
1186.11819	0.92038
1184.18954	0.92189
1182.26089	0.92334
1180.33225	0.92448
1178.4036	0.92542
1176.47495	0.9263
1174.5463	0.92709
1172.61766	0.92771
1170.68901	0.92824
1168.76036	0.92863
1166.83171	0.92879
1164.90307	0.92864
1162.97442	0.92811
1161.04577	0.9274
1159.11712	0.92661
1157.18848	0.92557
1155.25983	0.92403
1153.33118	0.92178
1151.40253	0.91865
1149.47389	0.91455
1147.54524	0.90975
1145.61659	0.90469
1143.68794	0.89968
1141.7593	0.89531
1139.83065	0.89214
1137.902	0.89007
1135.97335	0.8891
1134.04471	0.88922
1132.11606	0.88963
1130.18741	0.88974
1128.25876	0.88986
1126.33012	0.8905
1124.40147	0.8916
1122.47282	0.89301
1120.54417	0.89461
1118.61553	0.89614
1116.68688	0.89761
1114.75823	0.89936
1112.82958	0.90128
1110.90094	0.9029
1108.97229	0.90431
1107.04364	0.90607
1105.115	0.90787
1103.18635	0.9092
1101.2577	0.91057
1099.32905	0.9125
1097.40041	0.91446
1095.47176	0.91585
1093.54311	0.91651
1091.61446	0.91589
1089.68582	0.91427
1087.75717	0.91288
1085.82852	0.91182
1083.89987	0.91053
1081.97123	0.90904
1080.04258	0.90696
1078.11393	0.90438
1076.18528	0.90301
1074.25664	0.90367
1072.32799	0.90542
1070.39934	0.90666
1068.47069	0.90573
1066.54205	0.90417
1064.6134	0.90559
1062.68475	0.90945
1060.7561	0.91172
1058.82746	0.91117
1056.89881	0.91011
1054.97016	0.91011
1053.04151	0.91087
1051.11287	0.91216
1049.18422	0.91373
1047.25557	0.91485
1045.32692	0.91597
1043.39828	0.91821
1041.46963	0.92108
1039.54098	0.92331
1037.61233	0.92526
1035.68369	0.92829
1033.75504	0.93248
1031.82639	0.9361
1029.89774	0.93719
1027.9691	0.93705
1026.04045	0.9391
1024.1118	0.94244
1022.18315	0.94423
1020.25451	0.94516
1018.32586	0.94655
1016.39721	0.94791
1014.46856	0.94866
1012.53992	0.94863
1010.61127	0.94834
1008.68262	0.94901
1006.75397	0.95063
1004.82533	0.95242
1002.89668	0.95406
1000.96803	0.95482
999.03938	0.95427
997.11074	0.95296
995.18209	0.95213
993.25344	0.95274
991.32479	0.9542
989.39615	0.95551
987.4675	0.9563
985.53885	0.95608
983.61021	0.95446
981.68156	0.95289
979.75291	0.95319
977.82426	0.95422
975.89562	0.95457
973.96697	0.95462
972.03832	0.95408
970.10967	0.95302
968.18103	0.95266
966.25238	0.95348
964.32373	0.95422
962.39508	0.95351
960.46644	0.95211
958.53779	0.95041
956.60914	0.94785
954.68049	0.94559
952.75185	0.94454
950.8232	0.94421
948.89455	0.9437
946.9659	0.94202
945.03726	0.93989
943.10861	0.93922
941.17996	0.9404
939.25131	0.94208
937.32267	0.94124
935.39402	0.93668
933.46537	0.93253
931.53672	0.93223
929.60808	0.93319
927.67943	0.9319
925.75078	0.92977
923.82213	0.92876
921.89349	0.92512
919.96484	0.91873
918.03619	0.91754
916.10754	0.92337
914.1789	0.91818
912.25025	0.87608
910.3216	0.81982
908.39295	0.81566
906.46431	0.87865
904.53566	0.89803
902.60701	0.82335
900.67836	0.83692
