# Supplementary material for: Magnesium Ethylenediamine Borohydride as Solid-State Electrolyte for Magnesium Batteries
Source: Sci Rep. 2017 Apr 7;7:46189. doi: 10.1038/srep46189 (PMC5384009; doi:10.1038/srep46189)
Supplement: Supplementary Dataset 2 [file srep46189-s3.txt]

FTIR_Mg(en)1(BH4)2
4000.01483	1.21906
3998.08619	1.21858
3996.15754	1.21797
3994.22889	1.21797
3992.30024	1.21855
3990.3716	1.21842
3988.44295	1.21762
3986.5143	1.21775
3984.58565	1.21858
3982.65701	1.2185
3980.72836	1.21782
3978.79971	1.21803
3976.87106	1.21847
3974.94242	1.21735
3973.01377	1.21622
3971.08512	1.21745
3969.15647	1.2189
3967.22783	1.21859
3965.29918	1.21813
3963.37053	1.21848
3961.44188	1.2192
3959.51324	1.21997
3957.58459	1.2192
3955.65594	1.21649
3953.72729	1.2152
3951.79865	1.21756
3949.87	1.22097
3947.94135	1.22143
3946.01271	1.22043
3944.08406	1.22067
3942.15541	1.21972
3940.22676	1.21747
3938.29812	1.21729
3936.36947	1.21875
3934.44082	1.22058
3932.51217	1.22125
3930.58353	1.21853
3928.65488	1.21617
3926.72623	1.21668
3924.79758	1.21747
3922.86894	1.21756
3920.94029	1.219
3919.01164	1.22131
3917.08299	1.2213
3915.15435	1.21863
3913.2257	1.21608
3911.29705	1.21472
3909.3684	1.21521
3907.43976	1.21832
3905.51111	1.22442
3903.58246	1.23061
3901.65381	1.22986
3899.72517	1.22215
3897.79652	1.21543
3895.86787	1.21465
3893.93922	1.21827
3892.01058	1.22167
3890.08193	1.22056
3888.15328	1.2202
3886.22463	1.22262
3884.29599	1.22314
3882.36734	1.22232
3880.43869	1.22041
3878.51004	1.21623
3876.5814	1.21513
3874.65275	1.21813
3872.7241	1.22241
3870.79545	1.22457
3868.86681	1.22196
3866.93816	1.21947
3865.00951	1.2196
3863.08086	1.21858
3861.15222	1.21607
3859.22357	1.21554
3857.29492	1.22029
3855.36627	1.23436
3853.43763	1.24272
3851.50898	1.22347
3849.58033	1.21305
3847.65168	1.21103
3845.72304	1.21172
3843.79439	1.2139
3841.86574	1.21734
3839.93709	1.22207
3838.00845	1.22425
3836.0798	1.22145
3834.15115	1.21875
3832.2225	1.21631
3830.29386	1.21399
3828.36521	1.21333
3826.43656	1.21326
3824.50792	1.21345
3822.57927	1.21594
3820.65062	1.21701
3818.72197	1.21562
3816.79333	1.21679
3814.86468	1.21503
3812.93603	1.21171
3811.00738	1.21173
3809.07874	1.21484
3807.15009	1.21766
3805.22144	1.21758
3803.29279	1.21882
3801.36415	1.21986
3799.4355	1.2169
3797.50685	1.21465
3795.5782	1.212
3793.64956	1.20953
3791.72091	1.20926
3789.79226	1.21016
3787.86361	1.21077
3785.93497	1.21038
3784.00632	1.20965
3782.07767	1.21044
3780.14902	1.21189
3778.22038	1.21131
3776.29173	1.20982
3774.36308	1.21012
3772.43443	1.21291
3770.50579	1.21633
3768.57714	1.21658
3766.64849	1.21473
3764.71984	1.21318
3762.7912	1.21266
3760.86255	1.21406
3758.9339	1.21608
3757.00525	1.2167
3755.07661	1.21969
3753.14796	1.2302
3751.21931	1.24436
3749.29066	1.23812
3747.36202	1.22884
3745.43337	1.22864
3743.50472	1.22521
3741.57607	1.21861
3739.64743	1.21854
3737.71878	1.2261
3735.79013	1.23223
3733.86148	1.22163
3731.93284	1.21076
3730.00419	1.20925
3728.07554	1.21289
3726.14689	1.21743
3724.21825	1.21764
3722.2896	1.214
3720.36095	1.21086
3718.4323	1.20979
3716.50366	1.21098
3714.57501	1.2148
3712.64636	1.22067
3710.71771	1.21887
3708.78907	1.20901
3706.86042	1.20263
3704.93177	1.19983
3703.00312	1.19886
3701.07448	1.19706
3699.14583	1.19408
3697.21718	1.19159
3695.28854	1.18978
3693.35989	1.19031
3691.43124	1.1961
3689.50259	1.20088
3687.57395	1.19274
3685.6453	1.18443
3683.71665	1.18113
3681.788	1.18139
3679.85936	1.18317
3677.93071	1.18678
3676.00206	1.1905
3674.07341	1.18409
3672.14477	1.1778
3670.21612	1.17472
3668.28747	1.16933
3666.35882	1.16516
3664.43018	1.16326
3662.50153	1.16249
3660.57288	1.16283
3658.64423	1.16438
3656.71559	1.16517
3654.78694	1.16394
3652.85829	1.16572
3650.92964	1.17502
3649.001	1.1801
3647.07235	1.16465
3645.1437	1.15609
3643.21505	1.15411
3641.28641	1.15328
3639.35776	1.15167
3637.42911	1.15006
3635.50046	1.14919
3633.57182	1.14965
3631.64317	1.15292
3629.71452	1.15594
3627.78587	1.14925
3625.85723	1.14295
3623.92858	1.14173
3621.99993	1.14371
3620.07128	1.14824
3618.14264	1.14968
3616.21399	1.14759
3614.28534	1.14646
3612.35669	1.14548
3610.42805	1.14483
3608.4994	1.14363
3606.57075	1.14057
3604.6421	1.13828
3602.71346	1.13745
3600.78481	1.13774
3598.85616	1.13971
3596.92751	1.14237
3594.99887	1.14213
3593.07022	1.13902
3591.14157	1.13894
3589.21292	1.14333
3587.28428	1.14596
3585.35563	1.14293
3583.42698	1.14143
3581.49833	1.14221
3579.56969	1.14232
3577.64104	1.14091
3575.71239	1.13996
3573.78375	1.14046
3571.8551	1.14236
3569.92645	1.14684
3567.9978	1.15347
3566.06916	1.15316
3564.14051	1.14743
3562.21186	1.14558
3560.28321	1.14646
3558.35457	1.14692
3556.42592	1.14665
3554.49727	1.14701
3552.56862	1.14763
3550.63998	1.14784
3548.71133	1.14963
3546.78268	1.1526
3544.85403	1.15274
3542.92539	1.15111
3540.99674	1.15086
3539.06809	1.15162
3537.13944	1.15245
3535.2108	1.15255
3533.28215	1.15225
3531.3535	1.15267
3529.42485	1.15417
3527.49621	1.15613
3525.56756	1.15671
3523.63891	1.15545
3521.71026	1.15471
3519.78162	1.15512
3517.85297	1.15481
3515.92432	1.15355
3513.99567	1.15282
3512.06703	1.15337
3510.13838	1.15485
3508.20973	1.15598
3506.28108	1.15655
3504.35244	1.1573
3502.42379	1.15747
3500.49514	1.15613
3498.56649	1.15424
3496.63785	1.15322
3494.7092	1.15339
3492.78055	1.15391
3490.8519	1.15464
3488.92326	1.15531
3486.99461	1.15524
3485.06596	1.1547
3483.13731	1.15393
3481.20867	1.15308
3479.28002	1.15294
3477.35137	1.15357
3475.42272	1.15405
3473.49408	1.15365
3471.56543	1.15227
3469.63678	1.15048
3467.70813	1.14946
3465.77949	1.14958
3463.85084	1.15
3461.92219	1.15005
3459.99354	1.14956
3458.0649	1.14873
3456.13625	1.14807
3454.2076	1.14791
3452.27896	1.1479
3450.35031	1.14775
3448.42166	1.14755
3446.49301	1.14717
3444.56437	1.14677
3442.63572	1.1468
3440.70707	1.14722
3438.77842	1.14715
3436.84978	1.14609
3434.92113	1.14507
3432.99248	1.14478
3431.06383	1.14463
3429.13519	1.14446
3427.20654	1.14455
3425.27789	1.14455
3423.34924	1.14391
3421.4206	1.14302
3419.49195	1.14288
3417.5633	1.1431
3415.63465	1.14257
3413.70601	1.14183
3411.77736	1.14213
3409.84871	1.14307
3407.92006	1.14382
3405.99142	1.14421
3404.06277	1.14375
3402.13412	1.14246
3400.20547	1.14136
3398.27683	1.1414
3396.34818	1.14241
3394.41953	1.14292
3392.49088	1.14267
3390.56224	1.14251
3388.63359	1.14202
3386.70494	1.14115
3384.77629	1.14098
3382.84765	1.14165
3380.919	1.1422
3378.99035	1.14235
3377.0617	1.14246
3375.13306	1.14207
3373.20441	1.1409
3371.27576	1.13971
3369.34711	1.13896
3367.41847	1.13815
3365.48982	1.13614
3363.56117	1.13267
3361.63252	1.12893
3359.70388	1.1254
3357.77523	1.12044
3355.84658	1.11242
3353.91793	1.10085
3351.98929	1.08523
3350.06064	1.06578
3348.13199	1.04502
3346.20334	1.02669
3344.2747	1.01244
3342.34605	1.00111
3340.4174	0.99112
3338.48875	0.98071
3336.56011	0.96878
3334.63146	0.95799
3332.70281	0.9529
3330.77417	0.95433
3328.84552	0.95823
3326.91687	0.95961
3324.98822	0.95633
3323.05958	0.9497
3321.13093	0.94298
3319.20228	0.9405
3317.27363	0.94545
3315.34499	0.9566
3313.41634	0.96954
3311.48769	0.9799
3309.55904	0.9828
3307.6304	0.97534
3305.70175	0.96416
3303.7731	0.96158
3301.84445	0.97091
3299.91581	0.98267
3297.98716	0.98689
3296.05851	0.98162
3294.12986	0.96895
3292.20122	0.95157
3290.27257	0.93529
3288.34392	0.92587
3286.41527	0.9225
3284.48663	0.91974
3282.55798	0.91419
3280.62933	0.90738
3278.70068	0.90415
3276.77204	0.90769
3274.84339	0.9161
3272.91474	0.92489
3270.98609	0.9313
3269.05745	0.93435
3267.1288	0.93324
3265.20015	0.927
3263.2715	0.91516
3261.34286	0.89826
3259.41421	0.87877
3257.48556	0.86142
3255.55691	0.85035
3253.62827	0.84713
3251.69962	0.85016
3249.77097	0.85589
3247.84232	0.86242
3245.91368	0.87026
3243.98503	0.87966
3242.05638	0.88939
3240.12773	0.89861
3238.19909	0.90739
3236.27044	0.91515
3234.34179	0.9212
3232.41314	0.92609
3230.4845	0.9303
3228.55585	0.93302
3226.6272	0.93441
3224.69855	0.93622
3222.76991	0.93851
3220.84126	0.93979
3218.91261	0.94024
3216.98396	0.94103
3215.05532	0.94173
3213.12667	0.94191
3211.19802	0.94251
3209.26937	0.94378
3207.34073	0.94514
3205.41208	0.94638
3203.48343	0.94759
3201.55479	0.94902
3199.62614	0.95078
3197.69749	0.95301
3195.76884	0.95593
3193.8402	0.95907
3191.91155	0.96183
3189.9829	0.96452
3188.05425	0.96774
3186.12561	0.97099
3184.19696	0.97375
3182.26831	0.9764
3180.33966	0.9787
3178.41102	0.98006
3176.48237	0.98045
3174.55372	0.98029
3172.62507	0.97993
3170.69643	0.97918
3168.76778	0.97842
3166.83913	0.97848
3164.91048	0.97967
3162.98184	0.98161
3161.05319	0.98318
3159.12454	0.98385
3157.19589	0.98428
3155.26725	0.98494
3153.3386	0.98579
3151.40995	0.98706
3149.4813	0.98889
3147.55266	0.9908
3145.62401	0.99263
3143.69536	0.99419
3141.76671	0.99492
3139.83807	0.99545
3137.90942	0.99698
3135.98077	0.99933
3134.05212	1.00151
3132.12348	1.00317
3130.19483	1.00503
3128.26618	1.00792
3126.33753	1.01142
3124.40889	1.01484
3122.48024	1.01849
3120.55159	1.02245
3118.62294	1.02623
3116.6943	1.02982
3114.76565	1.03364
3112.837	1.03777
3110.90835	1.04191
3108.97971	1.04596
3107.05106	1.04982
3105.12241	1.05275
3103.19376	1.05457
3101.26512	1.05685
3099.33647	1.06045
3097.40782	1.0639
3095.47917	1.0665
3093.55053	1.06961
3091.62188	1.07328
3089.69323	1.07573
3087.76458	1.07682
3085.83594	1.07833
3083.90729	1.08068
3081.97864	1.08262
3080.05	1.08405
3078.12135	1.08612
3076.1927	1.08853
3074.26405	1.09039
3072.33541	1.09207
3070.40676	1.09361
3068.47811	1.09406
3066.54946	1.0937
3064.62082	1.09398
3062.69217	1.0954
3060.76352	1.09729
3058.83487	1.09845
3056.90623	1.09894
3054.97758	1.10009
3053.04893	1.10174
3051.12028	1.10291
3049.19164	1.10377
3047.26299	1.10435
3045.33434	1.10453
3043.40569	1.105
3041.47705	1.10605
3039.5484	1.10724
3037.61975	1.10816
3035.6911	1.10871
3033.76246	1.10897
3031.83381	1.10906
3029.90516	1.10942
3027.97651	1.11028
3026.04787	1.11122
3024.11922	1.11191
3022.19057	1.11213
3020.26192	1.11186
3018.33328	1.11148
3016.40463	1.11137
3014.47598	1.11147
3012.54733	1.11128
3010.61869	1.11074
3008.69004	1.11019
3006.76139	1.10949
3004.83274	1.10841
3002.9041	1.10766
3000.97545	1.10735
2999.0468	1.1064
2997.11815	1.10479
2995.18951	1.10352
2993.26086	1.10239
2991.33221	1.10026
2989.40356	1.09746
2987.47492	1.09501
2985.54627	1.0926
2983.61762	1.08933
2981.68897	1.08438
2979.76033	1.07716
2977.83168	1.06778
2975.90303	1.0565
2973.97438	1.04446
2972.04574	1.03397
2970.11709	1.02617
2968.18844	1.02112
2966.25979	1.01852
2964.33115	1.01663
2962.4025	1.01441
2960.47385	1.01346
2958.54521	1.01511
2956.61656	1.01809
2954.68791	1.01962
2952.75926	1.01843
2950.83062	1.01541
2948.90197	1.01161
2946.97332	1.00829
2945.04467	1.00847
2943.11603	1.01422
2941.18738	1.02359
2939.25873	1.03343
2937.33008	1.04282
2935.40144	1.05218
2933.47279	1.0612
2931.54414	1.06916
2929.61549	1.07611
2927.68685	1.08257
2925.7582	1.08871
2923.82955	1.09425
2921.9009	1.09848
2919.97226	1.10139
2918.04361	1.10381
2916.11496	1.10587
2914.18631	1.10689
2912.25767	1.10703
2910.32902	1.107
2908.40037	1.10642
2906.47172	1.10459
2904.54308	1.10123
2902.61443	1.09657
2900.68578	1.09137
2898.75713	1.08529
2896.82849	1.07714
2894.89984	1.06717
2892.97119	1.05779
2891.04254	1.05174
2889.1139	1.04986
2887.18525	1.05157
2885.2566	1.05678
2883.32795	1.06572
2881.39931	1.07772
2879.47066	1.09088
2877.54201	1.10257
2875.61336	1.11086
2873.68472	1.11602
2871.75607	1.11951
2869.82742	1.12243
2867.89877	1.12539
2865.97013	1.12863
2864.04148	1.13173
2862.11283	1.13393
2860.18418	1.13552
2858.25554	1.13755
2856.32689	1.14014
2854.39824	1.14251
2852.46959	1.14417
2850.54095	1.14545
2848.6123	1.14678
2846.68365	1.14819
2844.755	1.14944
2842.82636	1.15015
2840.89771	1.15053
2838.96906	1.15128
2837.04042	1.15267
2835.11177	1.1543
2833.18312	1.15532
2831.25447	1.15584
2829.32583	1.15667
2827.39718	1.15755
2825.46853	1.15818
2823.53988	1.15882
2821.61124	1.15905
2819.68259	1.15876
2817.75394	1.15907
2815.82529	1.16033
2813.89665	1.16136
2811.968	1.16151
2810.03935	1.16162
2808.1107	1.16236
2806.18206	1.16304
2804.25341	1.16293
2802.32476	1.16234
2800.39611	1.16198
2798.46747	1.16196
2796.53882	1.16203
2794.61017	1.16217
2792.68152	1.16238
2790.75288	1.16248
2788.82423	1.16232
2786.89558	1.16192
2784.96693	1.16174
2783.03829	1.16203
2781.10964	1.16235
2779.18099	1.16223
2777.25234	1.1616
2775.3237	1.16098
2773.39505	1.16097
2771.4664	1.16153
2769.53775	1.16214
2767.60911	1.16233
2765.68046	1.16184
2763.75181	1.16089
2761.82316	1.16028
2759.89452	1.16006
2757.96587	1.15963
2756.03722	1.15891
2754.10857	1.15795
2752.17993	1.15667
2750.25128	1.15536
2748.32263	1.15439
2746.39398	1.15382
2744.46534	1.15358
2742.53669	1.15351
2740.60804	1.15355
2738.67939	1.15366
2736.75075	1.15354
2734.8221	1.15314
2732.89345	1.15302
2730.9648	1.15315
2729.03616	1.15282
2727.10751	1.15242
2725.17886	1.15253
2723.25021	1.15254
2721.32157	1.15244
2719.39292	1.15252
2717.46427	1.15258
2715.53562	1.15285
2713.60698	1.15324
2711.67833	1.15319
2709.74968	1.15301
2707.82104	1.15307
2705.89239	1.15314
2703.96374	1.15311
2702.03509	1.15299
2700.10645	1.15278
2698.1778	1.15271
2696.24915	1.15282
2694.3205	1.15268
2692.39186	1.1524
2690.46321	1.15243
2688.53456	1.15253
2686.60591	1.15237
2684.67727	1.15217
2682.74862	1.15207
2680.81997	1.1517
2678.89132	1.15092
2676.96268	1.15026
2675.03403	1.15005
2673.10538	1.14998
2671.17673	1.14993
2669.24809	1.15015
2667.31944	1.15038
2665.39079	1.15008
2663.46214	1.14945
2661.5335	1.14913
2659.60485	1.14919
2657.6762	1.14937
2655.74755	1.14941
2653.81891	1.14912
2651.89026	1.14851
2649.96161	1.14792
2648.03296	1.14775
2646.10432	1.14785
2644.17567	1.14772
2642.24702	1.14725
2640.31837	1.14694
2638.38973	1.14699
2636.46108	1.14698
2634.53243	1.14672
2632.60378	1.14633
2630.67514	1.14581
2628.74649	1.14552
2626.81784	1.14585
2624.88919	1.14617
2622.96055	1.14588
2621.0319	1.14552
2619.10325	1.14529
2617.1746	1.14482
2615.24596	1.14434
2613.31731	1.14393
2611.38866	1.14329
2609.46001	1.14261
2607.53137	1.14201
2605.60272	1.14151
2603.67407	1.14129
2601.74542	1.14137
2599.81678	1.14152
2597.88813	1.14124
2595.95948	1.14062
2594.03083	1.14074
2592.10219	1.14167
2590.17354	1.14235
2588.24489	1.14217
2586.31625	1.1413
2584.3876	1.14025
2582.45895	1.13982
2580.5303	1.14014
2578.60166	1.13988
2576.67301	1.13868
2574.74436	1.13827
2572.81571	1.13882
2570.88707	1.13896
2568.95842	1.13902
2567.02977	1.13937
2565.10112	1.13868
2563.17248	1.13673
2561.24383	1.13515
2559.31518	1.1346
2557.38653	1.13419
2555.45789	1.13357
2553.52924	1.13309
2551.60059	1.13267
2549.67194	1.13235
2547.7433	1.1322
2545.81465	1.13157
2543.886	1.1303
2541.95735	1.129
2540.02871	1.12811
2538.10006	1.12758
2536.17141	1.12673
2534.24276	1.12519
2532.31412	1.1235
2530.38547	1.12199
2528.45682	1.12059
2526.52817	1.11917
2524.59953	1.118
2522.67088	1.11684
2520.74223	1.11512
2518.81358	1.11374
2516.88494	1.11289
2514.95629	1.11161
2513.02764	1.11001
2511.09899	1.1082
2509.17035	1.10641
2507.2417	1.10489
2505.31305	1.10348
2503.3844	1.10248
2501.45576	1.10145
2499.52711	1.09943
2497.59846	1.09646
2495.66981	1.09348
2493.74117	1.09162
2491.81252	1.09082
2489.88387	1.0898
2487.95522	1.08777
2486.02658	1.08468
2484.09793	1.08125
2482.16928	1.07872
2480.24063	1.07674
2478.31199	1.0739
2476.38334	1.07002
2474.45469	1.06636
2472.52604	1.064
2470.5974	1.06246
2468.66875	1.06009
2466.7401	1.05629
2464.81146	1.05207
2462.88281	1.04813
2460.95416	1.04418
2459.02551	1.03968
2457.09687	1.03488
2455.16822	1.03083
2453.23957	1.02731
2451.31092	1.02299
2449.38228	1.01814
2447.45363	1.01373
2445.52498	1.00911
2443.59633	1.00386
2441.66769	0.99906
2439.73904	0.99477
2437.81039	0.99003
2435.88174	0.98501
2433.9531	0.98038
2432.02445	0.976
2430.0958	0.97128
2428.16715	0.96589
2426.23851	0.96045
2424.30986	0.95548
2422.38121	0.9501
2420.45256	0.94382
2418.52392	0.93722
2416.59527	0.93049
2414.66662	0.92293
2412.73797	0.91436
2410.80933	0.90578
2408.88068	0.89755
2406.95203	0.8892
2405.02338	0.88077
2403.09474	0.87255
2401.16609	0.8641
2399.23744	0.85471
2397.30879	0.84464
2395.38015	0.8348
2393.4515	0.82519
2391.52285	0.81501
2389.5942	0.80421
2387.66556	0.79346
2385.73691	0.78295
2383.80826	0.77239
2381.87961	0.76151
2379.95097	0.75012
2378.02232	0.73838
2376.09367	0.72654
2374.16502	0.7149
2372.23638	0.70429
2370.30773	0.6954
2368.37908	0.68763
2366.45043	0.68054
2364.52179	0.6746
2362.59314	0.66951
2360.66449	0.66505
2358.73584	0.66229
2356.8072	0.66153
2354.87855	0.6621
2352.9499	0.66356
2351.02125	0.66466
2349.09261	0.6636
2347.16396	0.65953
2345.23531	0.65325
2343.30667	0.64721
2341.37802	0.64253
2339.44937	0.63926
2337.52072	0.63727
2335.59208	0.63535
2333.66343	0.63267
2331.73478	0.62971
2329.80613	0.62773
2327.87749	0.62688
2325.94884	0.62588
2324.02019	0.6241
2322.09154	0.62277
2320.1629	0.62279
2318.23425	0.62296
2316.3056	0.62232
2314.37695	0.62152
2312.44831	0.62113
2310.51966	0.62105
2308.59101	0.62161
2306.66236	0.62289
2304.73372	0.62415
2302.80507	0.62511
2300.87642	0.62578
2298.94777	0.62618
2297.01913	0.62655
2295.09048	0.62654
2293.16183	0.62557
2291.23318	0.62379
2289.30454	0.6216
2287.37589	0.61892
2285.44724	0.61572
2283.51859	0.61203
2281.58995	0.60743
2279.6613	0.60173
2277.73265	0.59541
2275.804	0.58928
2273.87536	0.58361
2271.94671	0.57795
2270.01806	0.57199
2268.08941	0.56565
2266.16077	0.55945
2264.23212	0.55444
2262.30347	0.55066
2260.37482	0.54733
2258.44618	0.54435
2256.51753	0.54229
2254.58888	0.54121
2252.66023	0.54068
2250.73159	0.54075
2248.80294	0.54095
2246.87429	0.54041
2244.94564	0.53941
2243.017	0.53898
2241.08835	0.54011
2239.1597	0.542
2237.23105	0.54215
2235.30241	0.54085
2233.37376	0.54027
2231.44511	0.54063
2229.51646	0.54136
2227.58782	0.54176
2225.65917	0.54101
2223.73052	0.53984
2221.80187	0.53935
2219.87323	0.5387
2217.94458	0.53692
2216.01593	0.53494
2214.08729	0.53369
2212.15864	0.53207
2210.22999	0.52971
2208.30134	0.52805
2206.3727	0.52737
2204.44405	0.52733
2202.5154	0.52759
2200.58675	0.52771
2198.65811	0.52697
2196.72946	0.52541
2194.80081	0.52467
2192.87216	0.52548
2190.94352	0.52732
2189.01487	0.52919
2187.08622	0.53018
2185.15757	0.53124
2183.22893	0.53415
2181.30028	0.53821
2179.37163	0.5413
2177.44298	0.54486
2175.51434	0.55049
2173.58569	0.55711
2171.65704	0.56494
2169.72839	0.57331
2167.79975	0.58014
2165.8711	0.58565
2163.94245	0.59154
2162.0138	0.59817
2160.08516	0.60596
2158.15651	0.61712
2156.22786	0.62963
2154.29921	0.63906
2152.37057	0.64709
2150.44192	0.65747
2148.51327	0.6696
2146.58462	0.68171
2144.65598	0.69269
2142.72733	0.70188
2140.79868	0.71012
2138.87003	0.71831
2136.94139	0.7267
2135.01274	0.73553
2133.08409	0.74523
2131.15544	0.75532
2129.2268	0.76446
2127.29815	0.7722
2125.3695	0.77902
2123.44085	0.786
2121.51221	0.79345
2119.58356	0.80014
2117.65491	0.80568
2115.72626	0.81101
2113.79762	0.81663
2111.86897	0.82245
2109.94032	0.82803
2108.01167	0.83238
2106.08303	0.83559
2104.15438	0.83919
2102.22573	0.84324
2100.29708	0.84652
2098.36844	0.84952
2096.43979	0.85348
2094.51114	0.85761
2092.5825	0.86145
2090.65385	0.86625
2088.7252	0.87155
2086.79655	0.87565
2084.86791	0.87833
2082.93926	0.88042
2081.01061	0.88323
2079.08196	0.88738
2077.15332	0.89214
2075.22467	0.89692
2073.29602	0.90147
2071.36737	0.90563
2069.43873	0.90963
2067.51008	0.91306
2065.58143	0.91545
2063.65278	0.91787
2061.72414	0.92084
2059.79549	0.92383
2057.86684	0.92719
2055.93819	0.93108
2054.00955	0.93414
2052.0809	0.93559
2050.15225	0.93734
2048.2236	0.94093
2046.29496	0.94457
2044.36631	0.94667
2042.43766	0.94835
2040.50901	0.95078
2038.58037	0.95405
2036.65172	0.95863
2034.72307	0.96331
2032.79442	0.96594
2030.86578	0.96773
2028.93713	0.9691
2027.00848	0.9688
2025.07983	0.96878
2023.15119	0.97019
2021.22254	0.97075
2019.29389	0.96999
2017.36524	0.97043
2015.4366	0.97361
2013.50795	0.97743
2011.5793	0.97949
2009.65065	0.98009
2007.72201	0.98048
2005.79336	0.98071
2003.86471	0.98091
2001.93606	0.98189
2000.00742	0.98338
1998.07877	0.98446
1996.15012	0.98581
1994.22147	0.98862
1992.29283	0.99121
1990.36418	0.99083
1988.43553	0.98946
1986.50688	0.98983
1984.57824	0.99111
1982.64959	0.99247
1980.72094	0.99383
1978.79229	0.99487
1976.86365	0.99613
1974.935	0.99769
1973.00635	0.99853
1971.07771	0.99833
1969.14906	0.99861
1967.22041	1.00052
1965.29176	1.0021
1963.36312	1.00227
1961.43447	1.00225
1959.50582	1.00244
1957.57717	1.00245
1955.64853	1.00213
1953.71988	1.00246
1951.79123	1.00378
1949.86258	1.00424
1947.93394	1.00304
1946.00529	1.0018
1944.07664	1.00146
1942.14799	1.00155
1940.21935	1.00218
1938.2907	1.00306
1936.36205	1.00339
1934.4334	1.00278
1932.50476	1.00164
1930.57611	1.00088
1928.64746	1.00073
1926.71881	1.00104
1924.79017	1.00166
1922.86152	1.00218
1920.93287	1.00219
1919.00422	1.00164
1917.07558	1.00124
1915.14693	1.00158
1913.21828	1.00204
1911.28963	1.00197
1909.36099	1.00172
1907.43234	1.00174
1905.50369	1.00163
1903.57504	1.00154
1901.6464	1.0016
1899.71775	1.00146
1897.7891	1.00124
1895.86045	1.00125
1893.93181	1.00169
1892.00316	1.00208
1890.07451	1.00195
1888.14586	1.00169
1886.21722	1.0014
1884.28857	1.00134
1882.35992	1.00221
1880.43127	1.00345
1878.50263	1.00398
1876.57398	1.00392
1874.64533	1.00366
1872.71668	1.00323
1870.78804	1.00294
1868.85939	1.00306
1866.93074	1.00361
1865.00209	1.00451
1863.07345	1.00536
1861.1448	1.0057
1859.21615	1.00561
1857.2875	1.00542
1855.35886	1.00526
1853.43021	1.00572
1851.50156	1.00703
1849.57292	1.00807
1847.64427	1.00793
1845.71562	1.00728
1843.78697	1.00731
1841.85833	1.00751
1839.92968	1.00671
1838.00103	1.00552
1836.07238	1.00594
1834.14374	1.00774
1832.21509	1.00806
1830.28644	1.00597
1828.35779	1.00457
1826.42915	1.00526
1824.5005	1.00623
1822.57185	1.00696
1820.6432	1.00791
1818.71456	1.00872
1816.78591	1.00842
1814.85726	1.00728
1812.92861	1.00605
1810.99997	1.00503
1809.07132	1.00486
1807.14267	1.00546
1805.21402	1.00618
1803.28538	1.00635
1801.35673	1.00501
1799.42808	1.00301
1797.49943	1.00233
1795.57079	1.00237
1793.64214	1.00245
1791.71349	1.003
1789.78484	1.00382
1787.8562	1.00458
1785.92755	1.0052
1783.9989	1.00477
1782.07025	1.00321
1780.14161	1.00221
1778.21296	1.00221
1776.28431	1.00165
1774.35566	0.99974
1772.42702	0.9983
1770.49837	1.00012
1768.56972	1.00214
1766.64107	1.00201
1764.71243	1.00067
1762.78378	0.99944
1760.85513	0.99911
1758.92648	0.99948
1756.99784	0.99978
1755.06919	0.9997
1753.14054	0.99912
1751.21189	0.99736
1749.28325	0.99446
1747.3546	0.99311
1745.42595	0.99344
1743.4973	0.99399
1741.56866	0.99412
1739.64001	0.99396
1737.71136	0.99395
1735.78271	0.99409
1733.85407	0.99393
1731.92542	0.99361
1729.99677	0.99398
1728.06812	0.99485
1726.13948	0.99523
1724.21083	0.99462
1722.28218	0.99357
1720.35354	0.99261
1718.42489	0.99121
1716.49624	0.98974
1714.56759	0.99036
1712.63895	0.99109
1710.7103	0.99089
1708.78165	0.98981
1706.853	0.98793
1704.92436	0.98665
1702.99571	0.98657
1701.06706	0.98553
1699.13841	0.98302
1697.20977	0.98269
1695.28112	0.98497
1693.35247	0.98646
1691.42382	0.98638
1689.49518	0.98522
1687.56653	0.98353
1685.63788	0.98183
1683.70923	0.98167
1681.78059	0.98305
1679.85194	0.98368
1677.92329	0.98372
1675.99464	0.98329
1674.066	0.98219
1672.13735	0.98044
1670.2087	0.97933
1668.28005	0.98097
1666.35141	0.98216
1664.42276	0.98138
1662.49411	0.98049
1660.56546	0.98111
1658.63682	0.98108
1656.70817	0.97936
1654.77952	0.9764
1652.85087	0.97316
1650.92223	0.97172
1648.99358	0.96982
1647.06493	0.96853
1645.13628	0.97065
1643.20764	0.97185
1641.27899	0.97098
1639.35034	0.96823
1637.42169	0.96357
1635.49305	0.96009
1633.5644	0.96057
1631.63575	0.95999
1629.7071	0.95686
1627.77846	0.9517
1625.84981	0.94567
1623.92116	0.93799
1621.99251	0.9297
1620.06387	0.92289
1618.13522	0.9121
1616.20657	0.8931
1614.27792	0.87718
1612.34928	0.86305
1610.42063	0.84273
1608.49198	0.81514
1606.56333	0.78662
1604.63469	0.76244
1602.70604	0.74343
1600.77739	0.72932
1598.84875	0.71765
1596.9201	0.70536
1594.99145	0.69125
1593.0628	0.67623
1591.13416	0.66099
1589.20551	0.64692
1587.27686	0.63727
1585.34821	0.63392
1583.41957	0.63689
1581.49092	0.64421
1579.56227	0.65247
1577.63362	0.66388
1575.70498	0.68844
1573.77633	0.71104
1571.84768	0.72589
1569.91903	0.7476
1567.99039	0.77423
1566.06174	0.79325
1564.13309	0.80831
1562.20444	0.81864
1560.2758	0.82527
1558.34715	0.84376
1556.4185	0.86212
1554.48985	0.87227
1552.56121	0.88022
1550.63256	0.88613
1548.70391	0.89076
1546.77526	0.89325
1544.84662	0.89307
1542.91797	0.89004
1540.98932	0.8892
1539.06067	0.89773
1537.13203	0.90246
1535.20338	0.9039
1533.27473	0.90551
1531.34608	0.90759
1529.41744	0.90814
1527.48879	0.90697
1525.56014	0.90463
1523.63149	0.90225
1521.70285	0.90104
1519.7742	0.90123
1517.84555	0.90091
1515.9169	0.90098
1513.98826	0.90144
1512.05961	0.90038
1510.13096	0.89718
1508.20231	0.89006
1506.27367	0.88229
1504.34502	0.88243
1502.41637	0.88236
1500.48772	0.88008
1498.55908	0.87605
1496.63043	0.87303
1494.70178	0.87231
1492.77313	0.87124
1490.84449	0.86806
1488.91584	0.86417
1486.98719	0.86383
1485.05854	0.86429
1483.1299	0.86331
1481.20125	0.8607
1479.2726	0.85689
1477.34396	0.85144
1475.41531	0.84327
1473.48666	0.83235
1471.55801	0.8234
1469.62937	0.81861
1467.70072	0.81243
1465.77207	0.79994
1463.84342	0.78539
1461.91478	0.77902
1459.98613	0.77718
1458.05748	0.77524
1456.12883	0.77763
1454.20019	0.78391
1452.27154	0.79076
1450.34289	0.79922
1448.41424	0.81081
1446.4856	0.82417
1444.55695	0.83445
1442.6283	0.84149
1440.69965	0.84623
1438.77101	0.84901
1436.84236	0.85149
1434.91371	0.85406
1432.98506	0.85517
1431.05642	0.85522
1429.12777	0.85564
1427.19912	0.85642
1425.27047	0.85647
1423.34183	0.85593
1421.41318	0.85542
1419.48453	0.85482
1417.55588	0.85414
1415.62724	0.8533
1413.69859	0.85194
1411.76994	0.85039
1409.84129	0.84901
1407.91265	0.84752
1405.984	0.84582
1404.05535	0.84448
1402.1267	0.84318
1400.19806	0.84056
1398.26941	0.83635
1396.34076	0.83154
1394.41211	0.8281
1392.48347	0.82753
1390.55482	0.82729
1388.62617	0.82452
1386.69752	0.81886
1384.76888	0.81305
1382.84023	0.80741
1380.91158	0.80069
1378.98293	0.79279
1377.05429	0.78372
1375.12564	0.77273
1373.19699	0.76192
1371.26834	0.75458
1369.3397	0.74841
1367.41105	0.74235
1365.4824	0.73738
1363.55375	0.73277
1361.62511	0.72906
1359.69646	0.72752
1357.76781	0.7273
1355.83917	0.72818
1353.91052	0.73057
1351.98187	0.7339
1350.05322	0.73768
1348.12458	0.74205
1346.19593	0.7464
1344.26728	0.74969
1342.33863	0.75099
1340.40999	0.74974
1338.48134	0.74692
1336.55269	0.74518
1334.62404	0.74344
1332.6954	0.73743
1330.76675	0.72639
1328.8381	0.71777
1326.90945	0.71847
1324.98081	0.72578
1323.05216	0.7356
1321.12351	0.74873
1319.19486	0.76465
1317.26622	0.77824
1315.33757	0.78639
1313.40892	0.79072
1311.48027	0.79259
1309.55163	0.79224
1307.62298	0.79012
1305.69433	0.78732
1303.76568	0.78514
1301.83704	0.78401
1299.90839	0.78337
1297.97974	0.78223
1296.05109	0.77974
1294.12245	0.77559
1292.1938	0.76959
1290.26515	0.76081
1288.3365	0.74771
1286.40786	0.72931
1284.47921	0.7069
1282.55056	0.68666
1280.62191	0.67945
1278.69327	0.68962
1276.76462	0.70887
1274.83597	0.72744
1272.90732	0.74188
1270.97868	0.7525
1269.05003	0.76062
1267.12138	0.76716
1265.19273	0.77173
1263.26409	0.77344
1261.33544	0.77229
1259.40679	0.76946
1257.47814	0.76616
1255.5495	0.76282
1253.62085	0.75938
1251.6922	0.75592
1249.76355	0.75266
1247.83491	0.74967
1245.90626	0.7469
1243.97761	0.74443
1242.04896	0.7427
1240.12032	0.74243
1238.19167	0.74308
1236.26302	0.74333
1234.33437	0.74332
1232.40573	0.74397
1230.47708	0.74526
1228.54843	0.74655
1226.61979	0.74786
1224.69114	0.74923
1222.76249	0.7503
1220.83384	0.7511
1218.9052	0.75135
1216.97655	0.75065
1215.0479	0.74931
1213.11925	0.74762
1211.19061	0.7454
1209.26196	0.74259
1207.33331	0.7394
1205.40466	0.73582
1203.47602	0.73173
1201.54737	0.72767
1199.61872	0.72412
1197.69007	0.72079
1195.76143	0.71761
1193.83278	0.71456
1191.90413	0.71089
1189.97548	0.70613
1188.04684	0.70054
1186.11819	0.69458
1184.18954	0.68838
1182.26089	0.68174
1180.33225	0.67464
1178.4036	0.66719
1176.47495	0.6591
1174.5463	0.6498
1172.61766	0.63925
1170.68901	0.62791
1168.76036	0.61614
1166.83171	0.6045
1164.90307	0.59389
1162.97442	0.58511
1161.04577	0.57871
1159.11712	0.5746
1157.18848	0.57179
1155.25983	0.56888
1153.33118	0.56461
1151.40253	0.55798
1149.47389	0.54864
1147.54524	0.53811
1145.61659	0.52991
1143.68794	0.52713
1141.7593	0.52972
1139.83065	0.53465
1137.902	0.53854
1135.97335	0.53989
1134.04471	0.5386
1132.11606	0.5346
1130.18741	0.5277
1128.25876	0.51783
1126.33012	0.50551
1124.40147	0.49293
1122.47282	0.48351
1120.54417	0.47929
1118.61553	0.4801
1116.68688	0.4846
1114.75823	0.4911
1112.82958	0.4977
1110.90094	0.50227
1108.97229	0.50273
1107.04364	0.49753
1105.115	0.4869
1103.18635	0.47382
1101.2577	0.46266
1099.32905	0.45594
1097.40041	0.45414
1095.47176	0.45829
1093.54311	0.46909
1091.61446	0.4846
1089.68582	0.50159
1087.75717	0.51776
1085.82852	0.53149
1083.89987	0.54251
1081.97123	0.55217
1080.04258	0.55958
1078.11393	0.56308
1076.18528	0.56486
1074.25664	0.56734
1072.32799	0.57062
1070.39934	0.57495
1068.47069	0.58156
1066.54205	0.59187
1064.6134	0.60511
1062.68475	0.61748
1060.7561	0.6267
1058.82746	0.63538
1056.89881	0.64686
1054.97016	0.66006
1053.04151	0.67198
1051.11287	0.68189
1049.18422	0.68998
1047.25557	0.69559
1045.32692	0.69848
1043.39828	0.69855
1041.46963	0.69402
1039.54098	0.68137
1037.61233	0.65688
1035.68369	0.61801
1033.75504	0.56669
1031.82639	0.51224
1029.89774	0.46676
1027.9691	0.43645
1026.04045	0.41728
1024.1118	0.39997
1022.18315	0.38045
1020.25451	0.36051
1018.32586	0.33944
1016.39721	0.31489
1014.46856	0.28947
1012.53992	0.26769
1010.61127	0.25159
1008.68262	0.24208
1006.75397	0.23962
1004.82533	0.24463
1002.89668	0.25767
1000.96803	0.2776
999.03938	0.3016
997.11074	0.32776
995.18209	0.35562
993.25344	0.38507
991.32479	0.4152
989.39615	0.44419
987.4675	0.4711
985.53885	0.49566
983.61021	0.51685
981.68156	0.53449
979.75291	0.54903
977.82426	0.5584
975.89562	0.55927
973.96697	0.54974
972.03832	0.52951
970.10967	0.50162
968.18103	0.47123
966.25238	0.44282
964.32373	0.42065
962.39508	0.40772
960.46644	0.40548
958.53779	0.41496
956.60914	0.43536
954.68049	0.46344
952.75185	0.49564
950.8232	0.52767
948.89455	0.55496
946.9659	0.576
945.03726	0.59135
943.10861	0.60313
941.17996	0.61501
939.25131	0.62809
937.32267	0.64027
935.39402	0.64727
933.46537	0.64594
931.53672	0.64107
929.60808	0.63946
927.67943	0.63962
925.75078	0.63676
923.82213	0.63271
921.89349	0.62833
919.96484	0.61477
918.03619	0.59556
916.10754	0.58959
914.1789	0.58317
912.25025	0.53632
910.3216	0.46501
908.39295	0.4346
906.46431	0.44726
904.53566	0.47271
902.60701	0.55018
900.67836	0.86751
