# Supplementary material for: Magnesium Ethylenediamine Borohydride as Solid-State Electrolyte for Magnesium Batteries
Source: Sci Rep. 2017 Apr 7;7:46189. doi: 10.1038/srep46189 (PMC5384009; doi:10.1038/srep46189)
Supplement: Supplementary Dataset 3 [file srep46189-s4.txt]

FTIR_Mg(en)3(BH4)2
4000.01483	1.20682
3998.08619	1.20682
3996.15754	1.20697
3994.22889	1.20741
3992.30024	1.20779
3990.3716	1.20717
3988.44295	1.20572
3986.5143	1.20506
3984.58565	1.20516
3982.65701	1.20492
3980.72836	1.20496
3978.79971	1.20578
3976.87106	1.20594
3974.94242	1.20469
3973.01377	1.20404
3971.08512	1.20508
3969.15647	1.20582
3967.22783	1.20552
3965.29918	1.2051
3963.37053	1.20458
3961.44188	1.20456
3959.51324	1.20525
3957.58459	1.20493
3955.65594	1.20351
3953.72729	1.20305
3951.79865	1.20415
3949.87	1.20546
3947.94135	1.2058
3946.01271	1.20573
3944.08406	1.20569
3942.15541	1.20498
3940.22676	1.20453
3938.29812	1.20537
3936.36947	1.20636
3934.44082	1.20693
3932.51217	1.20617
3930.58353	1.20317
3928.65488	1.20146
3926.72623	1.20206
3924.79758	1.20263
3922.86894	1.20292
3920.94029	1.20386
3919.01164	1.20469
3917.08299	1.20432
3915.15435	1.20345
3913.2257	1.2028
3911.29705	1.20193
3909.3684	1.20145
3907.43976	1.20225
3905.51111	1.20391
3903.58246	1.20495
3901.65381	1.20316
3899.72517	1.19907
3897.79652	1.19764
3895.86787	1.20003
3893.93922	1.20336
3892.01058	1.20487
3890.08193	1.20408
3888.15328	1.20428
3886.22463	1.20529
3884.29599	1.20479
3882.36734	1.20452
3880.43869	1.20373
3878.51004	1.20135
3876.5814	1.20068
3874.65275	1.20135
3872.7241	1.20154
3870.79545	1.20071
3868.86681	1.19927
3866.93816	1.1994
3865.00951	1.20065
3863.08086	1.20083
3861.15222	1.19997
3859.22357	1.19963
3857.29492	1.20145
3855.36627	1.20655
3853.43763	1.20654
3851.50898	1.19787
3849.58033	1.19638
3847.65168	1.19814
3845.72304	1.19921
3843.79439	1.19828
3841.86574	1.19711
3839.93709	1.1982
3838.00845	1.19895
3836.0798	1.19733
3834.15115	1.19673
3832.2225	1.1975
3830.29386	1.19782
3828.36521	1.19738
3826.43656	1.19695
3824.50792	1.19701
3822.57927	1.19622
3820.65062	1.19258
3818.72197	1.19223
3816.79333	1.19595
3814.86468	1.1977
3812.93603	1.19757
3811.00738	1.1981
3809.07874	1.19942
3807.15009	1.20001
3805.22144	1.19834
3803.29279	1.19594
3801.36415	1.19368
3799.4355	1.19343
3797.50685	1.19416
3795.5782	1.1944
3793.64956	1.19515
3791.72091	1.19616
3789.79226	1.19656
3787.86361	1.19626
3785.93497	1.19527
3784.00632	1.19484
3782.07767	1.19564
3780.14902	1.19612
3778.22038	1.19627
3776.29173	1.1969
3774.36308	1.19754
3772.43443	1.19824
3770.50579	1.1984
3768.57714	1.19712
3766.64849	1.19605
3764.71984	1.19599
3762.7912	1.19608
3760.86255	1.19546
3758.9339	1.19445
3757.00525	1.19587
3755.07661	1.20078
3753.14796	1.20888
3751.21931	1.21452
3749.29066	1.20588
3747.36202	1.19965
3745.43337	1.20069
3743.50472	1.19983
3741.57607	1.1966
3739.64743	1.19662
3737.71878	1.19967
3735.79013	1.20023
3733.86148	1.19327
3731.93284	1.1893
3730.00419	1.19081
3728.07554	1.19459
3726.14689	1.1974
3724.21825	1.19663
3722.2896	1.19505
3720.36095	1.19412
3718.4323	1.19286
3716.50366	1.1923
3714.57501	1.19331
3712.64636	1.19505
3710.71771	1.19429
3708.78907	1.19115
3706.86042	1.18882
3704.93177	1.18767
3703.00312	1.18719
3701.07448	1.18696
3699.14583	1.18699
3697.21718	1.18595
3695.28854	1.18364
3693.35989	1.18291
3691.43124	1.18544
3689.50259	1.18749
3687.57395	1.18585
3685.6453	1.18419
3683.71665	1.18331
3681.788	1.18323
3679.85936	1.18316
3677.93071	1.18366
3676.00206	1.18554
3674.07341	1.18328
3672.14477	1.18029
3670.21612	1.17969
3668.28747	1.17979
3666.35882	1.18067
3664.43018	1.18225
3662.50153	1.18318
3660.57288	1.18332
3658.64423	1.18372
3656.71559	1.18393
3654.78694	1.18374
3652.85829	1.18498
3650.92964	1.18782
3649.001	1.18724
3647.07235	1.18406
3645.1437	1.18469
3643.21505	1.18604
3641.28641	1.18683
3639.35776	1.18735
3637.42911	1.18789
3635.50046	1.18819
3633.57182	1.18888
3631.64317	1.19175
3629.71452	1.19409
3627.78587	1.18913
3625.85723	1.18598
3623.92858	1.18642
3621.99993	1.18812
3620.07128	1.19151
3618.14264	1.19378
3616.21399	1.19348
3614.28534	1.19295
3612.35669	1.19207
3610.42805	1.19213
3608.4994	1.19307
3606.57075	1.19298
3604.6421	1.1924
3602.71346	1.19187
3600.78481	1.1913
3598.85616	1.19158
3596.92751	1.19287
3594.99887	1.19287
3593.07022	1.1915
3591.14157	1.19232
3589.21292	1.19536
3587.28428	1.19608
3585.35563	1.1939
3583.42698	1.19326
3581.49833	1.19344
3579.56969	1.19266
3577.64104	1.19083
3575.71239	1.19014
3573.78375	1.19155
3571.8551	1.1934
3569.92645	1.19535
3567.9978	1.19729
3566.06916	1.19485
3564.14051	1.19123
3562.21186	1.1912
3560.28321	1.19241
3558.35457	1.19238
3556.42592	1.19146
3554.49727	1.19043
3552.56862	1.18913
3550.63998	1.18839
3548.71133	1.18911
3546.78268	1.18993
3544.85403	1.18965
3542.92539	1.18969
3540.99674	1.19004
3539.06809	1.18949
3537.13944	1.18851
3535.2108	1.18855
3533.28215	1.18923
3531.3535	1.18908
3529.42485	1.18829
3527.49621	1.18808
3525.56756	1.18773
3523.63891	1.18659
3521.71026	1.18635
3519.78162	1.18705
3517.85297	1.18745
3515.92432	1.1878
3513.99567	1.18811
3512.06703	1.18741
3510.13838	1.186
3508.20973	1.18482
3506.28108	1.18375
3504.35244	1.18282
3502.42379	1.18298
3500.49514	1.18376
3498.56649	1.1839
3496.63785	1.18431
3494.7092	1.18534
3492.78055	1.18542
3490.8519	1.18472
3488.92326	1.18411
3486.99461	1.18347
3485.06596	1.1828
3483.13731	1.18197
3481.20867	1.18135
3479.28002	1.18159
3477.35137	1.18216
3475.42272	1.18226
3473.49408	1.18195
3471.56543	1.18131
3469.63678	1.18017
3467.70813	1.17947
3465.77949	1.17972
3463.85084	1.1796
3461.92219	1.17859
3459.99354	1.17756
3458.0649	1.17678
3456.13625	1.17597
3454.2076	1.17547
3452.27896	1.17533
3450.35031	1.17481
3448.42166	1.17357
3446.49301	1.17246
3444.56437	1.17245
3442.63572	1.17336
3440.70707	1.17456
3438.77842	1.17482
3436.84978	1.17353
3434.92113	1.17202
3432.99248	1.1715
3431.06383	1.17153
3429.13519	1.17144
3427.20654	1.1713
3425.27789	1.17111
3423.34924	1.17024
3421.4206	1.16873
3419.49195	1.16829
3417.5633	1.16924
3415.63465	1.16945
3413.70601	1.16852
3411.77736	1.16805
3409.84871	1.16835
3407.92006	1.16843
3405.99142	1.16799
3404.06277	1.16771
3402.13412	1.16767
3400.20547	1.16689
3398.27683	1.16629
3396.34818	1.16708
3394.41953	1.16751
3392.49088	1.16711
3390.56224	1.16728
3388.63359	1.16714
3386.70494	1.16589
3384.77629	1.16493
3382.84765	1.16525
3380.919	1.16571
3378.99035	1.16529
3377.0617	1.16467
3375.13306	1.16417
3373.20441	1.16329
3371.27576	1.16242
3369.34711	1.16211
3367.41847	1.16158
3365.48982	1.16011
3363.56117	1.15843
3361.63252	1.15764
3359.70388	1.15759
3357.77523	1.1567
3355.84658	1.15432
3353.91793	1.15162
3351.98929	1.14903
3350.06064	1.14594
3348.13199	1.1424
3346.20334	1.139
3344.2747	1.13498
3342.34605	1.12852
3340.4174	1.11963
3338.48875	1.10908
3336.56011	1.0961
3334.63146	1.08066
3332.70281	1.06425
3330.77417	1.04769
3328.84552	1.03025
3326.91687	1.01151
3324.98822	0.99321
3323.05958	0.97703
3321.13093	0.96238
3319.20228	0.94821
3317.27363	0.93444
3315.34499	0.92048
3313.41634	0.90474
3311.48769	0.88647
3309.55904	0.86689
3307.6304	0.84886
3305.70175	0.83488
3303.7731	0.82577
3301.84445	0.82214
3299.91581	0.82353
3297.98716	0.82954
3296.05851	0.84209
3294.12986	0.86171
3292.20122	0.88549
3290.27257	0.90985
3288.34392	0.9325
3286.41527	0.95225
3284.48663	0.9687
3282.55798	0.98129
3280.62933	0.98948
3278.70068	0.99409
3276.77204	0.99565
3274.84339	0.99359
3272.91474	0.988
3270.98609	0.98087
3269.05745	0.9739
3267.1288	0.96625
3265.20015	0.95618
3263.2715	0.94311
3261.34286	0.92681
3259.41421	0.90759
3257.48556	0.88786
3255.55691	0.87125
3253.62827	0.86065
3251.69962	0.85773
3249.77097	0.86243
3247.84232	0.8728
3245.91368	0.88613
3243.98503	0.90018
3242.05638	0.9134
3240.12773	0.92559
3238.19909	0.93767
3236.27044	0.9501
3234.34179	0.96242
3232.41314	0.9742
3230.4845	0.98528
3228.55585	0.99535
3226.6272	1.00446
3224.69855	1.0132
3222.76991	1.02098
3220.84126	1.02645
3218.91261	1.03059
3216.98396	1.0355
3215.05532	1.04051
3213.12667	1.04414
3211.19802	1.04678
3209.26937	1.04941
3207.34073	1.0525
3205.41208	1.05596
3203.48343	1.0588
3201.55479	1.06033
3199.62614	1.0613
3197.69749	1.06282
3195.76884	1.06495
3193.8402	1.06672
3191.91155	1.0672
3189.9829	1.06689
3188.05425	1.06723
3186.12561	1.06776
3184.19696	1.06698
3182.26831	1.06487
3180.33966	1.06177
3178.41102	1.05778
3176.48237	1.05338
3174.55372	1.04867
3172.62507	1.04305
3170.69643	1.03656
3168.76778	1.03126
3166.83913	1.02899
3164.91048	1.02977
3162.98184	1.03301
3161.05319	1.03773
3159.12454	1.04329
3157.19589	1.04988
3155.26725	1.05733
3153.3386	1.0651
3151.40995	1.0731
3149.4813	1.08117
3147.55266	1.08867
3145.62401	1.09525
3143.69536	1.10071
3141.76671	1.10492
3139.83807	1.10859
3137.90942	1.11249
3135.98077	1.11643
3134.05212	1.11971
3132.12348	1.12221
3130.19483	1.12465
3128.26618	1.12757
3126.33753	1.13051
3124.40889	1.13276
3122.48024	1.13465
3120.55159	1.13663
3118.62294	1.13833
3116.6943	1.13983
3114.76565	1.14177
3112.837	1.14426
3110.90835	1.14682
3108.97971	1.14918
3107.05106	1.15107
3105.12241	1.15175
3103.19376	1.15139
3101.26512	1.15183
3099.33647	1.15369
3097.40782	1.15525
3095.47917	1.15599
3093.55053	1.15717
3091.62188	1.15886
3089.69323	1.16007
3087.76458	1.16061
3085.83594	1.16101
3083.90729	1.16151
3081.97864	1.16186
3080.05	1.16227
3078.12135	1.16346
3076.1927	1.16507
3074.26405	1.16623
3072.33541	1.16695
3070.40676	1.16705
3068.47811	1.16601
3066.54946	1.16499
3064.62082	1.16522
3062.69217	1.16616
3060.76352	1.16676
3058.83487	1.16648
3056.90623	1.16628
3054.97758	1.16768
3053.04893	1.16942
3051.12028	1.16965
3049.19164	1.16924
3047.26299	1.16919
3045.33434	1.16895
3043.40569	1.16836
3041.47705	1.16803
3039.5484	1.16845
3037.61975	1.16908
3035.6911	1.16883
3033.76246	1.1677
3031.83381	1.1665
3029.90516	1.1659
3027.97651	1.16564
3026.04787	1.16518
3024.11922	1.16432
3022.19057	1.16295
3020.26192	1.16134
3018.33328	1.15985
3016.40463	1.1584
3014.47598	1.15688
3012.54733	1.15549
3010.61869	1.15456
3008.69004	1.15372
3006.76139	1.15184
3004.83274	1.14891
3002.9041	1.14649
3000.97545	1.14481
2999.0468	1.1427
2997.11815	1.14027
2995.18951	1.1382
2993.26086	1.13603
2991.33221	1.13264
2989.40356	1.12864
2987.47492	1.12608
2985.54627	1.12461
2983.61762	1.1224
2981.68897	1.119
2979.76033	1.11443
2977.83168	1.10904
2975.90303	1.10315
2973.97438	1.09626
2972.04574	1.08856
2970.11709	1.08123
2968.18844	1.07486
2966.25979	1.07011
2964.33115	1.06751
2962.4025	1.06622
2960.47385	1.06577
2958.54521	1.06604
2956.61656	1.06619
2954.68791	1.06577
2952.75926	1.06488
2950.83062	1.06307
2948.90197	1.05935
2946.97332	1.05287
2945.04467	1.04447
2943.11603	1.03646
2941.18738	1.03036
2939.25873	1.02607
2937.33008	1.02353
2935.40144	1.02333
2933.47279	1.02534
2931.54414	1.02917
2929.61549	1.03589
2927.68685	1.04605
2925.7582	1.05809
2923.82955	1.06981
2921.9009	1.07958
2919.97226	1.08717
2918.04361	1.09361
2916.11496	1.09918
2914.18631	1.10312
2912.25767	1.10545
2910.32902	1.10676
2908.40037	1.10673
2906.47172	1.10483
2904.54308	1.10064
2902.61443	1.09435
2900.68578	1.08772
2898.75713	1.08147
2896.82849	1.07374
2894.89984	1.06308
2892.97119	1.05026
2891.04254	1.0372
2889.1139	1.02615
2887.18525	1.01935
2885.2566	1.01904
2883.32795	1.02692
2881.39931	1.04207
2879.47066	1.06053
2877.54201	1.07762
2875.61336	1.09076
2873.68472	1.10019
2871.75607	1.1073
2869.82742	1.11279
2867.89877	1.11679
2865.97013	1.12008
2864.04148	1.12348
2862.11283	1.1268
2860.18418	1.12962
2858.25554	1.13204
2856.32689	1.13424
2854.39824	1.13611
2852.46959	1.13745
2850.54095	1.13866
2848.6123	1.1404
2846.68365	1.14288
2844.755	1.14548
2842.82636	1.14739
2840.89771	1.14847
2838.96906	1.1494
2837.04042	1.1508
2835.11177	1.15246
2833.18312	1.15384
2831.25447	1.15512
2829.32583	1.15638
2827.39718	1.15714
2825.46853	1.15764
2823.53988	1.15847
2821.61124	1.15927
2819.68259	1.15964
2817.75394	1.15998
2815.82529	1.16066
2813.89665	1.16136
2811.968	1.1617
2810.03935	1.16191
2808.1107	1.16244
2806.18206	1.16304
2804.25341	1.16298
2802.32476	1.16222
2800.39611	1.16139
2798.46747	1.16091
2796.53882	1.16097
2794.61017	1.16168
2792.68152	1.1625
2790.75288	1.16289
2788.82423	1.16265
2786.89558	1.16194
2784.96693	1.1614
2783.03829	1.16128
2781.10964	1.16124
2779.18099	1.16104
2777.25234	1.1605
2775.3237	1.15994
2773.39505	1.15979
2771.4664	1.16008
2769.53775	1.16057
2767.60911	1.16099
2765.68046	1.16117
2763.75181	1.16102
2761.82316	1.16064
2759.89452	1.16005
2757.96587	1.15923
2756.03722	1.15834
2754.10857	1.15755
2752.17993	1.15669
2750.25128	1.15555
2748.32263	1.15473
2746.39398	1.15474
2744.46534	1.15497
2742.53669	1.15504
2740.60804	1.15528
2738.67939	1.15572
2736.75075	1.15601
2734.8221	1.15605
2732.89345	1.15614
2730.9648	1.15633
2729.03616	1.15624
2727.10751	1.15611
2725.17886	1.15623
2723.25021	1.15612
2721.32157	1.15601
2719.39292	1.15637
2717.46427	1.15687
2715.53562	1.1576
2713.60698	1.15845
2711.67833	1.1586
2709.74968	1.15829
2707.82104	1.15817
2705.89239	1.15792
2703.96374	1.15751
2702.03509	1.15737
2700.10645	1.15735
2698.1778	1.15743
2696.24915	1.15778
2694.3205	1.15787
2692.39186	1.15759
2690.46321	1.15737
2688.53456	1.15706
2686.60591	1.15675
2684.67727	1.15684
2682.74862	1.15696
2680.81997	1.15666
2678.89132	1.15613
2676.96268	1.15572
2675.03403	1.15555
2673.10538	1.15558
2671.17673	1.15561
2669.24809	1.15559
2667.31944	1.15566
2665.39079	1.15555
2663.46214	1.1551
2661.5335	1.15473
2659.60485	1.15466
2657.6762	1.15469
2655.74755	1.15458
2653.81891	1.15429
2651.89026	1.15416
2649.96161	1.15437
2648.03296	1.15459
2646.10432	1.1548
2644.17567	1.15494
2642.24702	1.15458
2640.31837	1.15414
2638.38973	1.154
2636.46108	1.15352
2634.53243	1.15285
2632.60378	1.15241
2630.67514	1.15179
2628.74649	1.15139
2626.81784	1.15171
2624.88919	1.15173
2622.96055	1.15099
2621.0319	1.15046
2619.10325	1.15041
2617.1746	1.1505
2615.24596	1.15048
2613.31731	1.1501
2611.38866	1.14945
2609.46001	1.14865
2607.53137	1.14771
2605.60272	1.14751
2603.67407	1.14806
2601.74542	1.14814
2599.81678	1.14793
2597.88813	1.14766
2595.95948	1.14672
2594.03083	1.14625
2592.10219	1.14684
2590.17354	1.14714
2588.24489	1.14686
2586.31625	1.14636
2584.3876	1.14561
2582.45895	1.14545
2580.5303	1.14589
2578.60166	1.14542
2576.67301	1.14444
2574.74436	1.14438
2572.81571	1.14464
2570.88707	1.14448
2568.95842	1.14426
2567.02977	1.14404
2565.10112	1.1438
2563.17248	1.14358
2561.24383	1.1433
2559.31518	1.14322
2557.38653	1.14291
2555.45789	1.14169
2553.52924	1.14066
2551.60059	1.14049
2549.67194	1.14048
2547.7433	1.14096
2545.81465	1.14181
2543.886	1.1417
2541.95735	1.14089
2540.02871	1.14077
2538.10006	1.14104
2536.17141	1.14064
2534.24276	1.13941
2532.31412	1.13786
2530.38547	1.13686
2528.45682	1.13646
2526.52817	1.13635
2524.59953	1.1366
2522.67088	1.13581
2520.74223	1.13337
2518.81358	1.13247
2516.88494	1.13417
2514.95629	1.1354
2513.02764	1.1351
2511.09899	1.13412
2509.17035	1.13313
2507.2417	1.13305
2505.31305	1.13334
2503.3844	1.13312
2501.45576	1.13267
2499.52711	1.13203
2497.59846	1.13093
2495.66981	1.12945
2493.74117	1.12836
2491.81252	1.12847
2489.88387	1.12927
2487.95522	1.12946
2486.02658	1.12874
2484.09793	1.12766
2482.16928	1.12676
2480.24063	1.12616
2478.31199	1.12537
2476.38334	1.12414
2474.45469	1.12314
2472.52604	1.12308
2470.5974	1.12378
2468.66875	1.12423
2466.7401	1.12366
2464.81146	1.12228
2462.88281	1.12116
2460.95416	1.12096
2459.02551	1.12076
2457.09687	1.12023
2455.16822	1.12033
2453.23957	1.12063
2451.31092	1.11998
2449.38228	1.11873
2447.45363	1.11764
2445.52498	1.11642
2443.59633	1.1149
2441.66769	1.11388
2439.73904	1.11362
2437.81039	1.11325
2435.88174	1.11254
2433.9531	1.11223
2432.02445	1.11208
2430.0958	1.11157
2428.16715	1.11086
2426.23851	1.10987
2424.30986	1.10847
2422.38121	1.10687
2420.45256	1.10545
2418.52392	1.10481
2416.59527	1.10483
2414.66662	1.10417
2412.73797	1.10213
2410.80933	1.10005
2408.88068	1.09885
2406.95203	1.09783
2405.02338	1.09689
2403.09474	1.09639
2401.16609	1.09584
2399.23744	1.09469
2397.30879	1.09314
2395.38015	1.09182
2393.4515	1.09062
2391.52285	1.08881
2389.5942	1.0867
2387.66556	1.08482
2385.73691	1.08243
2383.80826	1.07878
2381.87961	1.07421
2379.95097	1.06916
2378.02232	1.06365
2376.09367	1.05772
2374.16502	1.05137
2372.23638	1.04482
2370.30773	1.03851
2368.37908	1.03254
2366.45043	1.02661
2364.52179	1.02099
2362.59314	1.01593
2360.66449	1.01143
2358.73584	1.0086
2356.8072	1.00716
2354.87855	1.00593
2352.9499	1.00567
2351.02125	1.00601
2349.09261	1.00467
2347.16396	0.99994
2345.23531	0.99163
2343.30667	0.98224
2341.37802	0.97424
2339.44937	0.96778
2337.52072	0.96152
2335.59208	0.95488
2333.66343	0.94815
2331.73478	0.94035
2329.80613	0.93206
2327.87749	0.92553
2325.94884	0.92034
2324.02019	0.91449
2322.09154	0.90782
2320.1629	0.90154
2318.23425	0.89616
2316.3056	0.89176
2314.37695	0.88788
2312.44831	0.88386
2310.51966	0.87975
2308.59101	0.87606
2306.66236	0.87321
2304.73372	0.87132
2302.80507	0.87026
2300.87642	0.86965
2298.94777	0.86913
2297.01913	0.86866
2295.09048	0.86837
2293.16183	0.86883
2291.23318	0.87036
2289.30454	0.87211
2287.37589	0.87297
2285.44724	0.87292
2283.51859	0.87292
2281.58995	0.87286
2279.6613	0.87157
2277.73265	0.86956
2275.804	0.86824
2273.87536	0.86667
2271.94671	0.86335
2270.01806	0.85858
2268.08941	0.85284
2266.16077	0.84627
2264.23212	0.83928
2262.30347	0.83175
2260.37482	0.82334
2258.44618	0.81467
2256.51753	0.80587
2254.58888	0.79579
2252.66023	0.7847
2250.73159	0.77432
2248.80294	0.76482
2246.87429	0.75542
2244.94564	0.7461
2243.017	0.7367
2241.08835	0.72773
2239.1597	0.71987
2237.23105	0.71249
2235.30241	0.70542
2233.37376	0.69903
2231.44511	0.69381
2229.51646	0.69067
2227.58782	0.68942
2225.65917	0.68883
2223.73052	0.68837
2221.80187	0.68878
2219.87323	0.69093
2217.94458	0.69429
2216.01593	0.698
2214.08729	0.70254
2212.15864	0.70824
2210.22999	0.71453
2208.30134	0.72109
2206.3727	0.7286
2204.44405	0.73778
2202.5154	0.74744
2200.58675	0.75575
2198.65811	0.76247
2196.72946	0.76892
2194.80081	0.77595
2192.87216	0.78267
2190.94352	0.78861
2189.01487	0.79416
2187.08622	0.7987
2185.15757	0.80178
2183.22893	0.8052
2181.30028	0.80974
2179.37163	0.81242
2177.44298	0.81298
2175.51434	0.8137
2173.58569	0.81448
2171.65704	0.81585
2169.72839	0.81833
2167.79975	0.81969
2165.8711	0.81784
2163.94245	0.81402
2162.0138	0.81093
2160.08516	0.80909
2158.15651	0.8093
2156.22786	0.81186
2154.29921	0.81424
2152.37057	0.81608
2150.44192	0.81962
2148.51327	0.82537
2146.58462	0.8315
2144.65598	0.83661
2142.72733	0.84137
2140.79868	0.84663
2138.87003	0.85192
2136.94139	0.85707
2135.01274	0.86266
2133.08409	0.86928
2131.15544	0.87682
2129.2268	0.88415
2127.29815	0.89067
2125.3695	0.8968
2123.44085	0.90292
2121.51221	0.90866
2119.58356	0.91347
2117.65491	0.91783
2115.72626	0.92236
2113.79762	0.92701
2111.86897	0.93174
2109.94032	0.9367
2108.01167	0.94147
2106.08303	0.94549
2104.15438	0.94943
2102.22573	0.95393
2100.29708	0.95825
2098.36844	0.96173
2096.43979	0.96444
2094.51114	0.96668
2092.5825	0.96957
2090.65385	0.9738
2088.7252	0.97815
2086.79655	0.98119
2084.86791	0.98303
2082.93926	0.98471
2081.01061	0.98708
2079.08196	0.98966
2077.15332	0.99192
2075.22467	0.99444
2073.29602	0.99712
2071.36737	0.99923
2069.43873	1.00069
2067.51008	1.00147
2065.58143	1.00236
2063.65278	1.00427
2061.72414	1.00579
2059.79549	1.00674
2057.86684	1.00898
2055.93819	1.01179
2054.00955	1.01341
2052.0809	1.01357
2050.15225	1.01316
2048.2236	1.01484
2046.29496	1.01862
2044.36631	1.02005
2042.43766	1.0184
2040.50901	1.0184
2038.58037	1.02237
2036.65172	1.02686
2034.72307	1.02758
2032.79442	1.02558
2030.86578	1.02437
2028.93713	1.02421
2027.00848	1.0252
2025.07983	1.02757
2023.15119	1.0296
2021.22254	1.02986
2019.29389	1.02884
2017.36524	1.0284
2015.4366	1.03011
2013.50795	1.03296
2011.5793	1.03437
2009.65065	1.03346
2007.72201	1.03153
2005.79336	1.02996
2003.86471	1.02918
2001.93606	1.02923
2000.00742	1.03066
1998.07877	1.03252
1996.15012	1.03319
1994.22147	1.03364
1992.29283	1.03467
1990.36418	1.03484
1988.43553	1.03451
1986.50688	1.03551
1984.57824	1.03749
1982.64959	1.03941
1980.72094	1.0404
1978.79229	1.03975
1976.86365	1.039
1974.935	1.03844
1973.00635	1.03649
1971.07771	1.03401
1969.14906	1.03287
1967.22041	1.03404
1965.29176	1.03628
1963.36312	1.03847
1961.43447	1.04033
1959.50582	1.04036
1957.57717	1.03872
1955.64853	1.03728
1953.71988	1.03697
1951.79123	1.03764
1949.86258	1.03822
1947.93394	1.03775
1946.00529	1.03669
1944.07664	1.03613
1942.14799	1.0362
1940.21935	1.03622
1938.2907	1.03575
1936.36205	1.03522
1934.4334	1.03501
1932.50476	1.03507
1930.57611	1.03503
1928.64746	1.03464
1926.71881	1.03431
1924.79017	1.03405
1922.86152	1.03393
1920.93287	1.03404
1919.00422	1.0338
1917.07558	1.03387
1915.14693	1.03468
1913.21828	1.03482
1911.28963	1.03356
1909.36099	1.03235
1907.43234	1.03281
1905.50369	1.0337
1903.57504	1.03404
1901.6464	1.03418
1899.71775	1.03402
1897.7891	1.03346
1895.86045	1.03293
1893.93181	1.03274
1892.00316	1.03229
1890.07451	1.03143
1888.14586	1.03099
1886.21722	1.03081
1884.28857	1.03079
1882.35992	1.03149
1880.43127	1.03229
1878.50263	1.03239
1876.57398	1.03233
1874.64533	1.03238
1872.71668	1.03162
1870.78804	1.02971
1868.85939	1.02846
1866.93074	1.03003
1865.00209	1.03232
1863.07345	1.03347
1861.1448	1.03352
1859.21615	1.03325
1857.2875	1.03313
1855.35886	1.03298
1853.43021	1.03294
1851.50156	1.0329
1849.57292	1.03214
1847.64427	1.03037
1845.71562	1.02853
1843.78697	1.0288
1841.85833	1.03023
1839.92968	1.03007
1838.00103	1.02917
1836.07238	1.02968
1834.14374	1.03083
1832.21509	1.0299
1830.28644	1.02693
1828.35779	1.0256
1826.42915	1.02651
1824.5005	1.02784
1822.57185	1.02924
1820.6432	1.03029
1818.71456	1.03036
1816.78591	1.02936
1814.85726	1.02793
1812.92861	1.02627
1810.99997	1.02479
1809.07132	1.02453
1807.14267	1.02506
1805.21402	1.02536
1803.28538	1.02496
1801.35673	1.0237
1799.42808	1.02225
1797.49943	1.02109
1795.57079	1.01979
1793.64214	1.01843
1791.71349	1.01872
1789.78484	1.02066
1787.8562	1.02174
1785.92755	1.02148
1783.9989	1.02018
1782.07025	1.01833
1780.14161	1.01702
1778.21296	1.01665
1776.28431	1.01552
1774.35566	1.01258
1772.42702	1.01013
1770.49837	1.01214
1768.56972	1.0152
1766.64107	1.01619
1764.71243	1.0153
1762.78378	1.01358
1760.85513	1.01255
1758.92648	1.01261
1756.99784	1.01295
1755.06919	1.01307
1753.14054	1.01179
1751.21189	1.00793
1749.28325	1.00326
1747.3546	1.002
1745.42595	1.00265
1743.4973	1.00298
1741.56866	1.00263
1739.64001	1.00206
1737.71136	1.0016
1735.78271	1.00034
1733.85407	0.99842
1731.92542	0.99884
1729.99677	1.0008
1728.06812	1.00293
1726.13948	1.00412
1724.21083	1.00383
1722.28218	1.00261
1720.35354	1.00051
1718.42489	0.99616
1716.49624	0.99239
1714.56759	0.99541
1712.63895	0.99881
1710.7103	1.00003
1708.78165	0.99913
1706.853	0.99655
1704.92436	0.99451
1702.99571	0.99373
1701.06706	0.99104
1699.13841	0.98666
1697.20977	0.9873
1695.28112	0.99298
1693.35247	0.99684
1691.42382	0.99722
1689.49518	0.99536
1687.56653	0.99267
1685.63788	0.98966
1683.70923	0.98861
1681.78059	0.99141
1679.85194	0.99371
1677.92329	0.99452
1675.99464	0.99371
1674.066	0.99191
1672.13735	0.98948
1670.2087	0.98745
1668.28005	0.98983
1666.35141	0.99256
1664.42276	0.99228
1662.49411	0.99096
1660.56546	0.99138
1658.63682	0.9914
1656.70817	0.98924
1654.77952	0.98464
1652.85087	0.97975
1650.92223	0.97911
1648.99358	0.97719
1647.06493	0.97533
1645.13628	0.97843
1643.20764	0.98079
1641.27899	0.98037
1639.35034	0.97748
1637.42169	0.97188
1635.49305	0.9675
1633.5644	0.96877
1631.63575	0.96887
1629.7071	0.96563
1627.77846	0.95991
1625.84981	0.95384
1623.92116	0.94704
1621.99251	0.94092
1620.06387	0.9367
1618.13522	0.9298
1616.20657	0.92003
1614.27792	0.91524
1612.34928	0.91176
1610.42063	0.90556
1608.49198	0.89814
1606.56333	0.89244
1604.63469	0.88806
1602.70604	0.88436
1600.77739	0.88165
1598.84875	0.87851
1596.9201	0.87297
1594.99145	0.86517
1593.0628	0.85692
1591.13416	0.84888
1589.20551	0.84108
1587.27686	0.8341
1585.34821	0.82829
1583.41957	0.82423
1581.49092	0.82237
1579.56227	0.82135
1577.63362	0.81844
1575.70498	0.81488
1573.77633	0.81519
1571.84768	0.81662
1569.91903	0.82302
1567.99039	0.83879
1566.06174	0.85609
1564.13309	0.87174
1562.20444	0.8822
1560.2758	0.88713
1558.34715	0.89847
1556.4185	0.91316
1554.48985	0.92259
1552.56121	0.92948
1550.63256	0.93401
1548.70391	0.93713
1546.77526	0.93784
1544.84662	0.93462
1542.91797	0.92734
1540.98932	0.92388
1539.06067	0.93442
1537.13203	0.94067
1535.20338	0.94191
1533.27473	0.94276
1531.34608	0.94484
1529.41744	0.94513
1527.48879	0.94265
1525.56014	0.93873
1523.63149	0.93511
1521.70285	0.93333
1519.7742	0.93468
1517.84555	0.93595
1515.9169	0.93834
1513.98826	0.94114
1512.05961	0.94131
1510.13096	0.93816
1508.20231	0.9316
1506.27367	0.93141
1504.34502	0.93723
1502.41637	0.93957
1500.48772	0.93891
1498.55908	0.93664
1496.63043	0.93696
1494.70178	0.93954
1492.77313	0.93975
1490.84449	0.93607
1488.91584	0.93173
1486.98719	0.93275
1485.05854	0.93406
1483.1299	0.93242
1481.20125	0.92811
1479.2726	0.92278
1477.34396	0.91629
1475.41531	0.907
1473.48666	0.89351
1471.55801	0.88142
1469.62937	0.87544
1467.70072	0.86899
1465.77207	0.85869
1463.84342	0.85031
1461.91478	0.84902
1459.98613	0.84991
1458.05748	0.85412
1456.12883	0.87269
1454.20019	0.88998
1452.27154	0.90237
1450.34289	0.9125
1448.41424	0.92082
1446.4856	0.92797
1444.55695	0.93316
1442.6283	0.9363
1440.69965	0.93765
1438.77101	0.93738
1436.84236	0.93692
1434.91371	0.93808
1432.98506	0.93913
1431.05642	0.93937
1429.12777	0.94025
1427.19912	0.94149
1425.27047	0.94164
1423.34183	0.94125
1421.41318	0.94101
1419.48453	0.94025
1417.55588	0.9396
1415.62724	0.93971
1413.69859	0.93935
1411.76994	0.93836
1409.84129	0.93737
1407.91265	0.9365
1405.984	0.93568
1404.05535	0.93564
1402.1267	0.93562
1400.19806	0.93346
1398.26941	0.92833
1396.34076	0.92209
1394.41211	0.91983
1392.48347	0.924
1390.55482	0.92951
1388.62617	0.93291
1386.69752	0.93444
1384.76888	0.9355
1382.84023	0.9359
1380.91158	0.93523
1378.98293	0.93352
1377.05429	0.93061
1375.12564	0.92676
1373.19699	0.92467
1371.26834	0.92572
1369.3397	0.92851
1367.41105	0.9322
1365.4824	0.93524
1363.55375	0.9375
1361.62511	0.94041
1359.69646	0.94311
1357.76781	0.94442
1355.83917	0.94498
1353.91052	0.94532
1351.98187	0.94491
1350.05322	0.94355
1348.12458	0.94147
1346.19593	0.93785
1344.26728	0.93164
1342.33863	0.92186
1340.40999	0.90546
1338.48134	0.88363
1336.55269	0.86586
1334.62404	0.85381
1332.6954	0.84602
1330.76675	0.84544
1328.8381	0.85664
1326.90945	0.8781
1324.98081	0.90095
1323.05216	0.91783
1321.12351	0.92797
1319.19486	0.9343
1317.26622	0.93866
1315.33757	0.94126
1313.40892	0.94292
1311.48027	0.9444
1309.55163	0.94535
1307.62298	0.94556
1305.69433	0.94548
1303.76568	0.94512
1301.83704	0.94367
1299.90839	0.94051
1297.97974	0.93522
1296.05109	0.92678
1294.12245	0.91517
1292.1938	0.90336
1290.26515	0.89505
1288.3365	0.88988
1286.40786	0.8836
1284.47921	0.87404
1282.55056	0.86256
1280.62191	0.85212
1278.69327	0.8476
1276.76462	0.85356
1274.83597	0.86905
1272.90732	0.8884
1270.97868	0.90639
1269.05003	0.9203
1267.12138	0.92977
1265.19273	0.93582
1263.26409	0.9391
1261.33544	0.94017
1259.40679	0.94035
1257.47814	0.94064
1255.5495	0.94109
1253.62085	0.94172
1251.6922	0.94257
1249.76355	0.94336
1247.83491	0.94373
1245.90626	0.94368
1243.97761	0.94349
1242.04896	0.94368
1240.12032	0.9449
1238.19167	0.94645
1236.26302	0.94679
1234.33437	0.94609
1232.40573	0.94574
1230.47708	0.94606
1228.54843	0.94625
1226.61979	0.94616
1224.69114	0.94617
1222.76249	0.94651
1220.83384	0.94732
1218.9052	0.94805
1216.97655	0.94837
1215.0479	0.94893
1213.11925	0.94985
1211.19061	0.95071
1209.26196	0.95131
1207.33331	0.95173
1205.40466	0.95182
1203.47602	0.95151
1201.54737	0.95147
1199.61872	0.95187
1197.69007	0.95189
1195.76143	0.9516
1193.83278	0.95161
1191.90413	0.95158
1189.97548	0.95094
1188.04684	0.94989
1186.11819	0.94897
1184.18954	0.9481
1182.26089	0.94697
1180.33225	0.94589
1178.4036	0.94515
1176.47495	0.94436
1174.5463	0.94325
1172.61766	0.94198
1170.68901	0.94077
1168.76036	0.93947
1166.83171	0.93788
1164.90307	0.93602
1162.97442	0.93387
1161.04577	0.93162
1159.11712	0.92956
1157.18848	0.92765
1155.25983	0.92561
1153.33118	0.92296
1151.40253	0.91953
1149.47389	0.91558
1147.54524	0.91132
1145.61659	0.90691
1143.68794	0.9027
1141.7593	0.89938
1139.83065	0.89734
1137.902	0.89599
1135.97335	0.89497
1134.04471	0.89427
1132.11606	0.89317
1130.18741	0.8912
1128.25876	0.88904
1126.33012	0.88711
1124.40147	0.88487
1122.47282	0.88122
1120.54417	0.87522
1118.61553	0.86626
1116.68688	0.85422
1114.75823	0.83917
1112.82958	0.82108
1110.90094	0.80019
1108.97229	0.77773
1107.04364	0.7556
1105.115	0.73499
1103.18635	0.71622
1101.2577	0.69969
1099.32905	0.68608
1097.40041	0.67551
1095.47176	0.66695
1093.54311	0.65812
1091.61446	0.64767
1089.68582	0.63675
1087.75717	0.62737
1085.82852	0.62084
1083.89987	0.61778
1081.97123	0.61815
1080.04258	0.62074
1078.11393	0.62448
1076.18528	0.62952
1074.25664	0.63607
1072.32799	0.64497
1070.39934	0.65721
1068.47069	0.67248
1066.54205	0.69148
1064.6134	0.71576
1062.68475	0.74304
1060.7561	0.76814
1058.82746	0.78863
1056.89881	0.80578
1054.97016	0.82049
1053.04151	0.83228
1051.11287	0.84151
1049.18422	0.84867
1047.25557	0.8532
1045.32692	0.855
1043.39828	0.85483
1041.46963	0.85194
1039.54098	0.844
1037.61233	0.83033
1035.68369	0.81116
1033.75504	0.78549
1031.82639	0.75387
1029.89774	0.7194
1027.9691	0.68757
1026.04045	0.66374
1024.1118	0.64505
1022.18315	0.62515
1020.25451	0.60527
1018.32586	0.58659
1016.39721	0.56365
1014.46856	0.53356
1012.53992	0.49984
1010.61127	0.4681
1008.68262	0.44267
1006.75397	0.42573
1004.82533	0.41838
1002.89668	0.42093
1000.96803	0.43194
999.03938	0.44941
997.11074	0.47196
995.18209	0.49762
993.25344	0.52437
991.32479	0.55114
989.39615	0.57647
987.4675	0.59844
985.53885	0.61574
983.61021	0.62847
981.68156	0.63813
979.75291	0.64352
977.82426	0.63961
975.89562	0.62521
973.96697	0.60438
972.03832	0.58138
970.10967	0.56209
968.18103	0.55302
966.25238	0.55564
964.32373	0.56792
962.39508	0.58799
960.46644	0.61296
958.53779	0.63745
956.60914	0.65823
954.68049	0.6778
952.75185	0.69863
950.8232	0.71858
948.89455	0.73473
946.9659	0.74628
945.03726	0.75398
943.10861	0.76199
941.17996	0.77328
939.25131	0.78349
937.32267	0.78961
935.39402	0.79374
933.46537	0.79487
931.53672	0.79345
929.60808	0.79604
927.67943	0.80264
925.75078	0.8069
923.82213	0.80768
921.89349	0.80326
919.96484	0.796
918.03619	0.79645
916.10754	0.80286
914.1789	0.79793
912.25025	0.76926
910.3216	0.74429
908.39295	0.77815
906.46431	0.86957
904.53566	0.91649
902.60701	0.90475
900.67836	1.03653
