# Supplementary material for: Magnesium Ethylenediamine Borohydride as Solid-State Electrolyte for Magnesium Batteries
Source: Sci Rep. 2017 Apr 7;7:46189. doi: 10.1038/srep46189 (PMC5384009; doi:10.1038/srep46189)
Supplement: Supplementary Dataset 4 [file srep46189-s5.txt]

Raman_Mg(BH4)2_normalized
99.03	0.05346
100.34	0.04865
101.66	0.04324
102.98	0.03814
104.3	0.03453
105.62	0.03512
106.93	0.036
108.25	0.03599
109.57	0.03318
110.89	0.03628
112.21	0.04234
113.53	0.04984
114.84	0.05588
116.16	0.06114
117.48	0.06574
118.8	0.06933
120.12	0.07018
121.43	0.06664
122.75	0.06112
124.07	0.05513
125.39	0.05384
126.71	0.04759
128.02	0.04335
129.34	0.04344
130.66	0.04384
131.98	0.0493
133.3	0.05633
134.61	0.06325
135.93	0.0708
137.25	0.0818
138.57	0.09347
139.89	0.10391
141.21	0.11042
142.52	0.11525
143.84	0.11753
145.16	0.11642
146.48	0.10933
147.8	0.10206
149.11	0.09307
150.43	0.08066
151.75	0.07127
153.07	0.06163
154.39	0.05272
155.7	0.04592
157.02	0.0394
158.34	0.0369
159.66	0.03597
160.98	0.03303
162.29	0.02994
163.61	0.027
164.93	0.02426
166.25	0.02166
167.57	0.02201
168.89	0.01985
170.2	0.01676
171.52	0.0164
172.84	0.01461
174.16	0.01482
175.48	0.01551
176.79	0.01286
178.11	0.01435
179.43	0.01428
180.75	0.01319
182.07	0.01346
183.38	0.01394
184.7	0.01212
186.02	0.0095
187.34	0.01026
188.66	0.01251
189.97	0.01343
191.29	0.01287
192.61	0.01103
193.93	0.01458
195.25	0.01477
196.57	0.01311
197.88	0.01573
199.2	0.01363
200.52	0.01187
201.84	0.01248
203.16	0.01867
204.47	0.01617
205.79	0.01506
207.11	0.01664
208.43	0.02103
209.75	0.02107
211.06	0.02296
212.38	0.02647
213.7	0.02977
215.02	0.03158
216.34	0.03352
217.65	0.03489
218.97	0.03394
220.29	0.03562
221.61	0.03958
222.93	0.04267
224.25	0.03973
225.56	0.03951
226.88	0.04068
228.2	0.04158
229.52	0.04
230.84	0.03694
232.15	0.03594
233.47	0.03517
234.79	0.0324
236.11	0.02733
237.43	0.02563
238.74	0.02442
240.06	0.02071
241.38	0.01827
242.7	0.0191
244.02	0.01865
245.33	0.0134
246.65	0.01392
247.97	0.01355
249.29	0.01221
250.61	0.01002
251.93	0.0103
253.24	0.01123
254.56	0.01199
255.88	0.01199
257.2	0.01076
258.52	0.0107
259.83	0.01018
261.15	0.00843
262.47	0.0053
263.79	0.00723
265.11	0.00997
266.42	0.01112
267.74	0.00622
269.06	0.00904
270.38	0.00941
271.7	0.00688
273.02	0.00663
274.33	0.00726
275.65	0.00912
276.97	0.01108
278.29	0.01077
279.61	0.01013
280.92	0.00795
282.24	0.00647
283.56	0.0089
284.88	0.00724
286.2	0.00817
287.51	0.00896
288.83	0.00686
290.15	0.00528
291.47	0.00574
292.79	0.00632
294.1	0.00579
295.42	0.00479
296.74	0.00598
298.06	0.00714
299.38	0.00768
300.7	0.00976
302.01	0.01072
303.33	0.00883
304.65	0.00567
305.97	0.00775
307.29	0.00916
308.6	0.00871
309.92	0.00738
311.24	0.00732
312.56	0.00842
313.88	0.00753
315.19	0.00636
316.51	0.00722
317.83	0.0056
319.15	0.0067
320.47	0.00767
321.78	0.00666
323.1	0.00867
324.42	0.00677
325.74	0.00597
327.06	0.00762
328.38	0.00719
329.69	0.00785
331.01	0.00812
332.33	0.00806
333.65	0.00864
334.97	0.00738
336.28	0.00843
337.6	0.00983
338.92	0.00771
340.24	0.00671
341.56	0.008
342.87	0.00899
344.19	0.0077
345.51	0.01033
346.83	0.00741
348.15	0.00652
349.46	0.00996
350.78	0.01022
352.1	0.00928
353.42	0.00784
354.74	0.00704
356.06	0.00936
357.37	0.01067
358.69	0.01047
360.01	0.00932
361.33	0.0081
362.65	0.00819
363.96	0.00859
365.28	0.00957
366.6	0.01091
367.92	0.00964
369.24	0.01002
370.55	0.01063
371.87	0.01075
373.19	0.00949
374.51	0.00922
375.83	0.00898
377.14	0.00913
378.46	0.01043
379.78	0.01301
381.1	0.01243
382.42	0.01126
383.74	0.01146
385.05	0.00969
386.37	0.01149
387.69	0.01196
389.01	0.01079
390.33	0.01338
391.64	0.01268
392.96	0.01179
394.28	0.01157
395.6	0.01249
396.92	0.01205
398.23	0.0124
399.55	0.01311
400.87	0.01385
402.19	0.01446
403.51	0.01348
404.82	0.01266
406.14	0.01343
407.46	0.0183
408.78	0.01706
410.1	0.01694
411.42	0.01808
412.73	0.01953
414.05	0.01942
415.37	0.01784
416.69	0.01671
418.01	0.01704
419.32	0.01858
420.64	0.01745
421.96	0.0177
423.28	0.01903
424.6	0.01928
425.91	0.02199
427.23	0.02201
428.55	0.02081
429.87	0.02018
431.19	0.02508
432.5	0.02573
433.82	0.02572
435.14	0.02551
436.46	0.023
437.78	0.02305
439.1	0.0225
440.41	0.02117
441.73	0.01924
443.05	0.01968
444.37	0.01973
445.69	0.0197
447	0.01981
448.32	0.02035
449.64	0.01926
450.96	0.01811
452.28	0.01735
453.59	0.01727
454.91	0.0193
456.23	0.0198
457.55	0.02001
458.87	0.02014
460.18	0.01888
461.5	0.0211
462.82	0.02232
464.14	0.02175
465.46	0.01942
466.78	0.0207
468.09	0.02015
469.41	0.01832
470.73	0.01683
472.05	0.02022
473.37	0.02003
474.68	0.02068
476	0.02146
477.32	0.02075
478.64	0.01892
479.96	0.01939
481.27	0.01991
482.59	0.01907
483.91	0.01575
485.23	0.01577
486.55	0.01654
487.86	0.01721
489.18	0.01707
490.5	0.0155
491.82	0.01445
493.14	0.01585
494.46	0.01829
495.77	0.01598
497.09	0.0171
498.41	0.01844
499.73	0.01793
501.05	0.01466
502.36	0.01483
503.68	0.01484
505	0.01587
506.32	0.01695
507.64	0.01547
508.95	0.01775
510.27	0.01867
511.59	0.01836
512.91	0.01754
514.23	0.01853
515.55	0.01781
516.86	0.01745
518.18	0.01664
519.5	0.01419
520.82	0.0143
522.14	0.01521
523.45	0.0162
524.77	0.01688
526.09	0.01703
527.41	0.0145
528.73	0.01353
530.04	0.01373
531.36	0.01479
532.68	0.01917
534	0.01292
535.32	0.01069
536.63	0.01243
537.95	0.0126
539.27	0.0093
540.59	0.01163
541.91	0.01073
543.23	0.00628
544.54	0.01051
545.86	0.01114
547.18	0.01096
548.5	0.01003
549.82	0.00865
551.13	0.00959
552.45	0.00841
553.77	0.00912
555.09	0.01112
556.41	0.01221
557.72	0.00944
559.04	0.01003
560.36	0.00942
561.68	0.00746
563	0.00854
564.31	0.00949
565.63	0.00862
566.95	0.00889
568.27	0.01108
569.59	0.00838
570.91	0.01146
572.22	0.01144
573.54	0.00959
574.86	0.00909
576.18	0.01128
577.5	0.01
578.81	0.00921
580.13	0.0095
581.45	0.00977
582.77	0.01185
584.09	0.0127
585.4	0.0111
586.72	0.00838
588.04	0.00933
589.36	0.01064
590.68	0.01115
591.99	0.01145
593.31	0.01164
594.63	0.01036
595.95	0.00893
597.27	0.00834
598.59	0.0093
599.9	0.01147
601.22	0.0091
602.54	0.01084
603.86	0.01055
605.18	0.00901
606.49	0.0089
607.81	0.00848
609.13	0.01147
610.45	0.01139
611.77	0.01005
613.08	0.01356
614.4	0.0106
615.72	0.00928
617.04	0.00825
618.36	0.00719
619.67	0.00655
620.99	0.00993
622.31	0.0109
623.63	0.01013
624.95	0.00875
626.27	0.00884
627.58	0.00887
628.9	0.009
630.22	0.00898
631.54	0.00867
632.86	0.0082
634.17	0.00747
635.49	0.00828
636.81	0.00912
638.13	0.00919
639.45	0.01135
640.76	0.00997
642.08	0.00957
643.4	0.01022
644.72	0.01084
646.04	0.00791
647.35	0.00958
648.67	0.00866
649.99	0.00761
651.31	0.00927
652.63	0.00834
653.95	0.01037
655.26	0.00827
656.58	0.00683
657.9	0.01107
659.22	0.0092
660.54	0.01114
661.85	0.01001
663.17	0.00987
664.49	0.01533
665.81	0.01137
667.13	0.0099
668.44	0.01033
669.76	0.01049
671.08	0.00857
672.4	0.00934
673.72	0.00968
675.03	0.00987
676.35	0.0097
677.67	0.00916
678.99	0.01042
680.31	0.00922
681.63	0.00886
682.94	0.00934
684.26	0.00984
685.58	0.01073
686.9	0.00881
688.22	0.00584
689.53	0.00501
690.85	0.00851
692.17	0.01062
693.49	0.00721
694.81	0.0052
696.12	0.00607
697.44	0.00907
698.76	0.00978
700.08	0.00678
701.4	0.0072
702.71	0.00926
704.03	0.00989
705.35	0.00794
706.67	0.00778
707.99	0.00737
709.31	0.00734
710.62	0.00797
711.94	0.00764
713.26	0.00881
714.58	0.00748
715.9	0.00712
717.21	0.00856
718.53	0.00611
719.85	0.00684
721.17	0.00862
722.49	0.00924
723.8	0.00792
725.12	0.00534
726.44	0.00633
727.76	0.00719
729.08	0.00657
730.39	0.00561
731.71	0.00754
733.03	0.01052
734.35	0.0105
735.67	0.00917
736.99	0.00792
738.3	0.00795
739.62	0.00908
740.94	0.00875
742.26	0.00938
743.58	0.00865
744.89	0.00443
746.21	0.00329
747.53	0.00729
748.85	0.00735
750.17	0.00584
751.48	0.00629
752.8	0.00951
754.12	0.00863
755.44	0.00684
756.76	0.00468
758.07	0.00342
759.39	0.00536
760.71	0.00837
762.03	0.00684
763.35	0.00714
764.67	0.00877
765.98	0.00646
767.3	0.00822
768.62	0.00657
769.94	0.00669
771.26	0.00738
772.57	0.00653
773.89	0.00999
775.21	0.00816
776.53	0.00646
777.85	0.00512
779.16	0.00407
780.48	0.00445
781.8	0.00763
783.12	0.00791
784.44	0.00697
785.75	0.00694
787.07	0.00944
788.39	0.006
789.71	0.00576
791.03	0.00886
792.35	0.01153
793.66	0.00975
794.98	0.00754
796.3	0.00652
797.62	0.00415
798.94	0.0034
800.25	0.00511
801.57	0.00365
802.89	0.00616
804.21	0.00529
805.53	0.00274
806.84	0.00278
808.16	0.00949
809.48	0.00601
810.8	0.00553
812.12	0.00635
813.43	0.00655
814.75	0.00489
816.07	0.00254
817.39	0.00404
818.71	0.00385
820.03	0.00364
821.34	0.00382
822.66	0.00295
823.98	0.00514
825.3	0.00441
826.62	0.00401
827.93	0.00404
829.25	0.0037
830.57	0.00459
831.89	0
833.21	8.3731E-4
834.52	0.00186
835.84	8.45194E-4
837.16	0.00197
838.48	0.00331
839.8	0.0017
841.11	0.00293
842.43	0.00398
843.75	0.00115
845.07	0.00319
846.39	0.00458
847.71	0.00438
849.02	0.00223
850.34	8.07527E-4
851.66	0.0051
852.98	0.00743
854.3	0.00416
855.61	0.00316
856.93	0.00463
858.25	0.00598
859.57	0.0049
860.89	0.00403
862.2	0.00123
863.52	0.00289
864.84	0.00711
866.16	0.00559
867.48	0.00334
868.79	0.00395
870.11	0.00197
871.43	0.00238
872.75	0.00668
874.07	0.00558
875.39	0.00818
876.7	0.00729
878.02	0.00536
879.34	0.00514
880.66	0.00759
881.98	0.00662
883.29	0.00459
884.61	0.00401
885.93	0.00417
887.25	0.00406
888.57	0.0033
889.88	0.00466
891.2	0.00649
892.52	0.00461
893.84	0.00403
895.16	0.00659
896.47	0.0043
897.79	0.00816
899.11	0.00743
900.43	0.00696
901.75	0.00706
903.07	0.00667
904.38	0.00741
905.7	0.009
907.02	0.00749
908.34	0.00655
909.66	0.00666
910.97	0.00596
912.29	0.00565
913.61	0.00596
914.93	0.00602
916.25	0.00698
917.56	0.00714
918.88	0.00268
920.2	0.0054
921.52	0.00399
922.84	0.0052
924.16	0.0071
925.47	0.00708
926.79	0.00505
928.11	0.00325
929.43	0.00594
930.75	0.00618
932.06	0.0062
933.38	0.00821
934.7	0.00772
936.02	0.00908
937.34	0.00728
938.65	0.0072
939.97	0.00846
941.29	0.00877
942.61	0.00838
943.93	0.00929
945.24	0.00583
946.56	0.00723
947.88	0.00987
949.2	0.00731
950.52	0.00851
951.84	0.00645
953.15	0.00564
954.47	0.00491
955.79	0.00598
957.11	0.01002
958.43	0.00981
959.74	0.00827
961.06	0.00957
962.38	0.00946
963.7	0.00771
965.02	0.00697
966.33	0.00929
967.65	0.0071
968.97	0.00845
970.29	0.00794
971.61	0.00705
972.92	0.00952
974.24	0.00808
975.56	0.00956
976.88	0.01135
978.2	0.00978
979.52	0.00682
980.83	0.00673
982.15	0.00865
983.47	0.0094
984.79	0.00884
986.11	0.00823
987.42	0.00965
988.74	0.01266
990.06	0.00913
991.38	0.00883
992.7	0.00839
994.01	0.01026
995.33	0.01095
996.65	0.00832
997.97	0.00963
999.29	0.00896
1000.6	0.009
1001.9	0.0095
1003.2	0.00977
1004.5	0.00964
1005.8	0.01014
1007.2	0.00751
1008.5	0.00866
1009.8	0.01007
1011.1	0.01091
1012.4	0.01237
1013.7	0.0162
1015.1	0.01174
1016.4	0.00952
1017.7	0.00967
1019	0.01032
1020.3	0.00948
1021.6	0.00679
1023	0.00949
1024.3	0.0092
1025.6	0.0113
1026.9	0.00981
1028.2	0.00724
1029.6	0.00944
1030.9	0.00883
1032.2	0.01083
1033.5	0.00902
1034.8	0.00929
1036.1	0.01149
1037.5	0.0121
1038.8	0.0084
1040.1	0.00938
1041.4	0.01084
1042.7	0.01109
1044.1	0.01007
1045.4	0.00919
1046.7	0.01003
1048	0.01089
1049.3	0.00967
1050.6	0.00938
1052	0.00737
1053.3	0.00552
1054.6	0.00706
1055.9	0.00606
1057.2	0.00943
1058.6	0.00895
1059.9	0.00798
1061.2	0.00625
1062.5	0.00468
1063.8	0.00796
1065.1	0.01176
1066.5	0.01037
1067.8	0.01101
1069.1	0.01045
1070.4	0.00877
1071.7	0.00928
1073.1	0.0066
1074.4	0.00977
1075.7	0.00966
1077	0.00951
1078.3	0.01088
1079.6	0.01254
1081	0.01136
1082.3	0.00923
1083.6	0.00943
1084.9	0.01063
1086.2	0.01129
1087.6	0.01048
1088.9	0.00851
1090.2	0.00721
1091.5	0.01201
1092.8	0.0116
1094.1	0.01118
1095.5	0.01157
1096.8	0.0122
1098.1	0.01347
1099.4	0.01157
1100.7	0.01243
1102.1	0.01101
1103.4	0.0102
1104.7	0.01072
1106	0.01098
1107.3	0.01011
1108.6	0.01462
1110	0.01641
1111.3	0.01635
1112.6	0.01543
1113.9	0.01493
1115.2	0.01544
1116.6	0.01339
1117.9	0.0156
1119.2	0.0129
1120.5	0.01109
1121.8	0.01072
1123.1	0.0111
1124.5	0.01295
1125.8	0.00944
1127.1	0.01201
1128.4	0.01059
1129.7	0.01058
1131.1	0.01152
1132.4	0.01124
1133.7	0.01313
1135	0.01236
1136.3	0.01346
1137.6	0.01436
1139	0.01386
1140.3	0.01334
1141.6	0.01416
1142.9	0.01351
1144.2	0.01263
1145.6	0.01408
1146.9	0.01278
1148.2	0.01339
1149.5	0.01681
1150.8	0.01919
1152.1	0.01966
1153.5	0.01774
1154.8	0.02038
1156.1	0.02278
1157.4	0.02586
1158.7	0.02949
1160.1	0.03263
1161.4	0.04032
1162.7	0.03933
1164	0.04669
1165.3	0.05237
1166.6	0.05492
1168	0.05786
1169.3	0.06406
1170.6	0.06732
1171.9	0.06742
1173.2	0.06762
1174.5	0.06636
1175.9	0.06209
1177.2	0.05598
1178.5	0.05023
1179.8	0.04253
1181.1	0.03942
1182.5	0.03616
1183.8	0.0314
1185.1	0.02798
1186.4	0.02523
1187.7	0.02177
1189	0.02411
1190.4	0.02044
1191.7	0.01831
1193	0.01666
1194.3	0.01774
1195.6	0.01726
1197	0.01248
1198.3	0.01453
1199.6	0.01261
1200.9	0.01163
1202.2	0.01258
1203.5	0.01265
1204.9	0.01129
1206.2	0.00968
1207.5	0.00867
1208.8	0.00889
1210.1	0.00799
1211.5	0.01062
1212.8	0.01089
1214.1	0.00863
1215.4	0.00725
1216.7	0.00885
1218	0.00852
1219.4	0.01117
1220.7	0.00943
1222	0.00633
1223.3	0.00465
1224.6	0.00522
1226	0.00618
1227.3	0.00387
1228.6	0.00726
1229.9	0.00617
1231.2	0.00508
1232.5	0.00631
1233.9	0.00849
1235.2	0.00899
1236.5	0.00727
1237.8	0.00725
1239.1	0.00608
1240.5	0.00912
1241.8	0.00938
1243.1	0.0093
1244.4	0.01011
1245.7	0.00949
1247	0.01192
1248.4	0.01076
1249.7	0.00721
1251	0.00708
1252.3	0.01167
1253.6	0.01464
1255	0.01207
1256.3	0.01059
1257.6	0.00993
1258.9	0.01207
1260.2	0.00959
1261.5	0.00983
1262.9	0.01062
1264.2	0.01137
1265.5	0.01317
1266.8	0.00949
1268.1	0.01262
1269.5	0.00892
1270.8	0.01059
1272.1	0.01247
1273.4	0.01233
1274.7	0.01105
1276	0.00969
1277.4	0.00957
1278.7	0.01322
1280	0.01126
1281.3	0.01102
1282.6	0.01097
1284	0.00967
1285.3	0.00886
1286.6	0.01094
1287.9	0.00963
1289.2	0.01015
1290.5	0.01116
1291.9	0.01038
1293.2	0.01012
1294.5	0.01058
1295.8	0.01021
1297.1	0.00943
1298.5	0.00907
1299.8	0.00776
1301.1	0.00895
1302.4	0.00816
1303.7	0.00787
1305	0.00888
1306.4	0.00959
1307.7	0.01058
1309	0.01339
1310.3	0.01125
1311.6	0.01223
1312.9	0.01468
1314.3	0.01411
1315.6	0.01155
1316.9	0.01188
1318.2	0.01524
1319.5	0.00892
1320.9	0.01263
1322.2	0.01477
1323.5	0.01596
1324.8	0.01551
1326.1	0.01418
1327.4	0.01349
1328.8	0.01339
1330.1	0.01433
1331.4	0.01463
1332.7	0.01695
1334	0.01705
1335.4	0.01815
1336.7	0.01723
1338	0.0137
1339.3	0.01568
1340.6	0.01528
1341.9	0.01575
1343.3	0.01821
1344.6	0.01755
1345.9	0.01838
1347.2	0.01824
1348.5	0.01652
1349.9	0.01801
1351.2	0.01787
1352.5	0.01719
1353.8	0.02298
1355.1	0.02386
1356.4	0.02513
1357.8	0.02611
1359.1	0.02566
1360.4	0.02597
1361.7	0.02886
1363	0.02789
1364.4	0.02931
1365.7	0.0335
1367	0.03762
1368.3	0.03999
1369.6	0.04263
1370.9	0.04677
1372.3	0.05054
1373.6	0.0563
1374.9	0.06
1376.2	0.06746
1377.5	0.07348
1378.9	0.08241
1380.2	0.09645
1381.5	0.11009
1382.8	0.11805
1384.1	0.12524
1385.4	0.1302
1386.8	0.13274
1388.1	0.12729
1389.4	0.11996
1390.7	0.10952
1392	0.09606
1393.4	0.08384
1394.7	0.07552
1396	0.06419
1397.3	0.05786
1398.6	0.05037
1399.9	0.04601
1401.3	0.04279
1402.6	0.03713
1403.9	0.03348
1405.2	0.03458
1406.5	0.03432
1407.9	0.03296
1409.2	0.02743
1410.5	0.02558
1411.8	0.02357
1413.1	0.02274
1414.4	0.02262
1415.8	0.0219
1417.1	0.021
1418.4	0.0209
1419.7	0.01709
1421	0.02159
1422.4	0.01926
1423.7	0.01791
1425	0.01794
1426.3	0.01724
1427.6	0.01722
1428.9	0.01856
1430.3	0.0178
1431.6	0.01708
1432.9	0.02105
1434.2	0.01835
1435.5	0.01755
1436.9	0.01593
1438.2	0.01555
1439.5	0.01582
1440.8	0.01612
1442.1	0.01707
1443.4	0.01374
1444.8	0.01468
1446.1	0.01106
1447.4	0.01306
1448.7	0.01151
1450	0.0117
1451.3	0.01299
1452.7	0.01281
1454	0.011
1455.3	0.00601
1456.6	0.00887
1457.9	0.01358
1459.3	0.01051
1460.6	0.0095
1461.9	0.01137
1463.2	0.01249
1464.5	0.0105
1465.8	0.00895
1467.2	0.01243
1468.5	0.01193
1469.8	0.00942
1471.1	0.01017
1472.4	0.00763
1473.8	0.01119
1475.1	0.01322
1476.4	0.01269
1477.7	0.0117
1479	0.01021
1480.3	0.01133
1481.7	0.01176
1483	0.00918
1484.3	0.00826
1485.6	0.01011
1486.9	0.00873
1488.3	0.00843
1489.6	0.01076
1490.9	0.01282
1492.2	0.01301
1493.5	0.0104
1494.8	0.00464
1496.2	0.0062
1497.5	0.00638
1498.8	0.00902
1500.1	0.01007
1501.4	0.01115
1502.8	0.01073
1504.1	0.00909
1505.4	0.01129
1506.7	0.01281
1508	0.00967
1509.3	0.00782
1510.7	0.01022
1512	0.00969
1513.3	0.01173
1514.6	0.01193
1515.9	0.01038
1517.3	0.0109
1518.6	0.01154
1519.9	0.00829
1521.2	0.00917
1522.5	0.01422
1523.8	0.01463
1525.2	0.01294
1526.5	0.01322
1527.8	0.01006
1529.1	0.00721
1530.4	0.0083
1531.8	0.00953
1533.1	0.01083
1534.4	0.00885
1535.7	0.01067
1537	0.00949
1538.3	0.01369
1539.7	0.01397
1541	0.0112
1542.3	0.01076
1543.6	0.01326
1544.9	0.01425
1546.3	0.01205
1547.6	0.01125
1548.9	0.00611
1550.2	0.00953
1551.5	0.01082
1552.8	0.01458
1554.2	0.01259
1555.5	0.01101
1556.8	0.01049
1558.1	0.00828
1559.4	0.00777
1560.8	0.01231
1562.1	0.01328
1563.4	0.01603
1564.7	0.01338
1566	0.01363
1567.3	0.01427
1568.7	0.01255
1570	0.01188
1571.3	0.01276
1572.6	0.01397
1573.9	0.01354
1575.3	0.00844
1576.6	0.01161
1577.9	0.01314
1579.2	0.0131
1580.5	0.01291
1581.8	0.01236
1583.2	0.01198
1584.5	0.01257
1585.8	0.01329
1587.1	0.01298
1588.4	0.01274
1589.7	0.01435
1591.1	0.01423
1592.4	0.01037
1593.7	0.01227
1595	0.0124
1596.3	0.01179
1597.7	0.01171
1599	0.01155
1600.3	0.01351
1601.6	0.01525
1602.9	0.01332
1604.2	0.01225
1605.6	0.01499
1606.9	0.01381
1608.2	0.01632
1609.5	0.01058
1610.8	0.01312
1612.2	0.01588
1613.5	0.01398
1614.8	0.01195
1616.1	0.01276
1617.4	0.01389
1618.7	0.01405
1620.1	0.01603
1621.4	0.01641
1622.7	0.01206
1624	0.0105
1625.3	0.01888
1626.7	0.01366
1628	0.01172
1629.3	0.01499
1630.6	0.01771
1631.9	0.01756
1633.2	0.017
1634.6	0.01674
1635.9	0.01435
1637.2	0.01718
1638.5	0.0222
1639.8	0.01666
1641.2	0.0169
1642.5	0.0161
1643.8	0.01687
1645.1	0.01754
1646.4	0.01536
1647.7	0.01556
1649.1	0.01904
1650.4	0.01858
1651.7	0.01612
1653	0.02143
1654.3	0.01897
1655.7	0.01569
1657	0.01816
1658.3	0.02019
1659.6	0.02112
1660.9	0.01949
1662.2	0.01774
1663.6	0.01655
1664.9	0.01594
1666.2	0.01575
1667.5	0.01491
1668.8	0.01503
1670.2	0.02005
1671.5	0.01452
1672.8	0.01738
1674.1	0.01985
1675.4	0.01922
1676.7	0.0183
1678.1	0.01827
1679.4	0.02019
1680.7	0.02092
1682	0.02099
1683.3	0.02086
1684.7	0.01803
1686	0.01756
1687.3	0.01771
1688.6	0.01695
1689.9	0.01651
1691.2	0.01363
1692.6	0.01592
1693.9	0.01694
1695.2	0.01553
1696.5	0.01625
1697.8	0.01589
1699.2	0.01593
1700.5	0.01784
1701.8	0.01703
1703.1	0.01434
1704.4	0.01194
1705.7	0.01684
1707.1	0.01556
1708.4	0.01243
1709.7	0.01284
1711	0.01217
1712.3	0.01579
1713.7	0.0154
1715	0.01349
1716.3	0.01088
1717.6	0.01214
1718.9	0.01592
1720.2	0.01334
1721.6	0.01125
1722.9	0.01336
1724.2	0.01008
1725.5	0.01355
1726.8	0.01874
1728.1	0.01405
1729.5	0.01258
1730.8	0.01493
1732.1	0.01514
1733.4	0.01423
1734.7	0.0134
1736.1	0.01324
1737.4	0.01512
1738.7	0.0171
1740	0.01484
1741.3	0.01087
1742.6	0.01096
1744	0.01601
1745.3	0.01508
1746.6	0.01187
1747.9	0.01258
1749.2	0.01334
1750.6	0.01192
1751.9	0.01576
1753.2	0.0173
1754.5	0.01647
1755.8	0.01457
1757.1	0.01353
1758.5	0.01572
1759.8	0.01577
1761.1	0.01619
1762.4	0.01249
1763.7	0.00884
1765.1	0.01051
1766.4	0.00978
1767.7	0.01597
1769	0.01198
1770.3	0.01141
1771.6	0.01193
1773	0.00948
1774.3	0.01058
1775.6	0.01449
1776.9	0.01408
1778.2	0.01027
1779.6	0.01029
1780.9	0.01371
1782.2	0.01079
1783.5	0.01181
1784.8	0.01082
1786.1	0.01075
1787.5	0.01051
1788.8	0.01007
1790.1	0.00861
1791.4	0.01184
1792.7	0.00822
1794.1	0.00918
1795.4	0.01064
1796.7	0.01197
1798	0.01331
1799.3	0.01072
1800.6	0.00879
1802	0.01056
1803.3	0.01002
1804.6	0.00621
1805.9	0.00861
1807.2	0.0103
1808.6	0.00868
1809.9	0.01051
1811.2	0.00946
1812.5	0.00941
1813.8	0.00933
1815.1	0.00972
1816.5	0.01123
1817.8	0.01115
1819.1	0.00948
1820.4	0.01007
1821.7	0.01135
1823.1	0.00975
1824.4	0.0079
1825.7	0.00578
1827	0.00802
1828.3	0.01217
1829.6	0.0137
1831	0.01242
1832.3	0.00915
1833.6	0.00448
1834.9	0.00534
1836.2	0.00859
1837.6	0.01098
1838.9	0.00967
1840.2	0.00782
1841.5	0.00784
1842.8	0.00929
1844.1	0.00858
1845.5	0.00526
1846.8	0.00546
1848.1	0.00945
1849.4	0.00962
1850.7	0.01003
1852.1	0.00556
1853.4	0.00784
1854.7	0.00807
1856	0.00501
1857.3	0.00939
1858.6	0.01016
1860	0.00949
1861.3	0.00906
1862.6	0.00971
1863.9	0.00951
1865.2	0.01013
1866.6	0.0121
1867.9	0.01052
1869.2	0.00928
1870.5	0.01013
1871.8	0.00949
1873.1	0.01123
1874.5	0.01418
1875.8	0.01435
1877.1	0.01043
1878.4	0.00919
1879.7	0.01087
1881	0.01167
1882.4	0.00864
1883.7	0.01087
1885	0.00984
1886.3	0.01184
1887.6	0.01086
1889	0.01021
1890.3	0.01014
1891.6	0.01422
1892.9	0.01303
1894.2	0.01296
1895.5	0.0136
1896.9	0.01185
1898.2	0.01225
1899.5	0.01299
1900.8	0.01198
1902.1	0.01262
1903.5	0.01236
1904.8	0.01424
1906.1	0.01647
1907.4	0.01611
1908.7	0.0127
1910	0.00971
1911.4	0.01524
1912.7	0.0148
1914	0.01647
1915.3	0.01622
1916.6	0.01406
1918	0.01552
1919.3	0.01803
1920.6	0.01548
1921.9	0.01441
1923.2	0.01583
1924.5	0.0163
1925.9	0.01262
1927.2	0.01286
1928.5	0.01587
1929.8	0.01438
1931.1	0.01527
1932.5	0.0161
1933.8	0.01491
1935.1	0.01087
1936.4	0.01319
1937.7	0.01774
1939	0.01547
1940.4	0.01575
1941.7	0.01662
1943	0.01784
1944.3	0.01719
1945.6	0.01532
1947	0.01651
1948.3	0.01547
1949.6	0.01529
1950.9	0.01675
1952.2	0.01579
1953.5	0.01587
1954.9	0.01519
1956.2	0.01399
1957.5	0.01331
1958.8	0.01214
1960.1	0.0123
1961.5	0.01464
1962.8	0.01555
1964.1	0.01339
1965.4	0.01172
1966.7	0.01341
1968	0.01482
1969.4	0.01489
1970.7	0.01304
1972	0.01161
1973.3	0.01025
1974.6	0.0108
1976	0.01444
1977.3	0.01374
1978.6	0.00933
1979.9	0.01742
1981.2	0.01324
1982.5	0.01541
1983.9	0.01169
1985.2	0.01435
1986.5	0.01274
1987.8	0.01221
1989.1	0.00924
1990.5	0.0108
1991.8	0.01098
1993.1	0.01348
1994.4	0.01476
1995.7	0.01317
1997	0.01178
1998.4	0.01047
1999.7	0.01211
2001	0.01383
2002.3	0.01091
2003.6	0.00979
2005	0.01234
2006.3	0.01419
2007.6	0.01502
2008.9	0.01432
2010.2	0.01236
2011.5	0.01599
2012.9	0.01295
2014.2	0.01172
2015.5	0.0106
2016.8	0.01224
2018.1	0.00914
2019.4	0.01368
2020.8	0.00952
2022.1	0.00709
2023.4	0.01429
2024.7	0.01043
2026	0.01348
2027.4	0.01337
2028.7	0.01131
2030	0.01235
2031.3	0.01384
2032.6	0.01243
2033.9	0.01274
2035.3	0.01354
2036.6	0.01378
2037.9	0.0155
2039.2	0.01787
2040.5	0.01581
2041.9	0.01194
2043.2	0.01043
2044.5	0.01124
2045.8	0.01105
2047.1	0.01017
2048.4	0.0133
2049.8	0.01606
2051.1	0.01415
2052.4	0.01363
2053.7	0.01321
2055	0.01285
2056.4	0.01717
2057.7	0.01809
2059	0.01757
2060.3	0.016
2061.6	0.01324
2062.9	0.01254
2064.3	0.01454
2065.6	0.01501
2066.9	0.0112
2068.2	0.01371
2069.5	0.01668
2070.9	0.0131
2072.2	0.01368
2073.5	0.02122
2074.8	0.01715
2076.1	0.01304
2077.4	0.01596
2078.8	0.01528
2080.1	0.01854
2081.4	0.0188
2082.7	0.01338
2084	0.01722
2085.4	0.01205
2086.7	0.01602
2088	0.01756
2089.3	0.01843
2090.6	0.02044
2091.9	0.02209
2093.3	0.01887
2094.6	0.01823
2095.9	0.01539
2097.2	0.01474
2098.5	0.01613
2099.9	0.01808
2101.2	0.02244
2102.5	0.02033
2103.8	0.01882
2105.1	0.01909
2106.4	0.0209
2107.8	0.02254
2109.1	0.02038
2110.4	0.02038
2111.7	0.02208
2113	0.02178
2114.4	0.02086
2115.7	0.02173
2117	0.02242
2118.3	0.02435
2119.6	0.02522
2120.9	0.02431
2122.3	0.02444
2123.6	0.02489
2124.9	0.02623
2126.2	0.02556
2127.5	0.02599
2128.9	0.02844
2130.2	0.02905
2131.5	0.02989
2132.8	0.0305
2134.1	0.02983
2135.4	0.03106
2136.8	0.03088
2138.1	0.03266
2139.4	0.0334
2140.7	0.03323
2142	0.03387
2143.4	0.03413
2144.7	0.03349
2146	0.03115
2147.3	0.0358
2148.6	0.03946
2149.9	0.04412
2151.3	0.04399
2152.6	0.04301
2153.9	0.04735
2155.2	0.05308
2156.5	0.05309
2157.9	0.05366
2159.2	0.05652
2160.5	0.0575
2161.8	0.06372
2163.1	0.06728
2164.4	0.0712
2165.8	0.07345
2167.1	0.08244
2168.4	0.08464
2169.7	0.09256
2171	0.09962
2172.3	0.10986
2173.7	0.118
2175	0.13513
2176.3	0.14519
2177.6	0.15616
2178.9	0.1755
2180.3	0.18858
2181.6	0.21312
2182.9	0.23536
2184.2	0.25403
2185.5	0.28216
2186.8	0.29854
2188.2	0.31365
2189.5	0.33036
2190.8	0.34133
2192.1	0.34111
2193.4	0.34457
2194.8	0.34359
2196.1	0.33782
2197.4	0.32197
2198.7	0.30558
2200	0.28736
2201.3	0.2746
2202.7	0.26216
2204	0.24202
2205.3	0.22218
2206.6	0.21411
2207.9	0.20328
2209.3	0.19343
2210.6	0.18319
2211.9	0.17682
2213.2	0.1687
2214.5	0.1647
2215.8	0.15546
2217.2	0.15276
2218.5	0.1485
2219.8	0.1444
2221.1	0.1416
2222.4	0.144
2223.8	0.1432
2225.1	0.14328
2226.4	0.13972
2227.7	0.14264
2229	0.14094
2230.3	0.14884
2231.7	0.14453
2233	0.14361
2234.3	0.14486
2235.6	0.15529
2236.9	0.15077
2238.3	0.15679
2239.6	0.15901
2240.9	0.16534
2242.2	0.16466
2243.5	0.17108
2244.8	0.18279
2246.2	0.19035
2247.5	0.19504
2248.8	0.2091
2250.1	0.2192
2251.4	0.22611
2252.8	0.24113
2254.1	0.25642
2255.4	0.27123
2256.7	0.29315
2258	0.30974
2259.3	0.32717
2260.7	0.33851
2262	0.35088
2263.3	0.35644
2264.6	0.35876
2265.9	0.36714
2267.3	0.37339
2268.6	0.37248
2269.9	0.37162
2271.2	0.37935
2272.5	0.38428
2273.8	0.38559
2275.2	0.38869
2276.5	0.39963
2277.8	0.40725
2279.1	0.41338
2280.4	0.42393
2281.8	0.43371
2283.1	0.44752
2284.4	0.46286
2285.7	0.48092
2287	0.49752
2288.3	0.5179
2289.7	0.5438
2291	0.57545
2292.3	0.61548
2293.6	0.65663
2294.9	0.70166
2296.3	0.74969
2297.6	0.8012
2298.9	0.85602
2300.2	0.91402
2301.5	0.9535
2302.8	0.98134
2304.2	1
2305.5	0.99813
2306.8	0.98473
2308.1	0.94944
2309.4	0.90878
2310.8	0.8635
2312.1	0.81076
2313.4	0.75985
2314.7	0.69939
2316	0.64626
2317.3	0.59376
2318.7	0.54824
2320	0.50534
2321.3	0.46293
2322.6	0.42961
2323.9	0.39628
2325.2	0.364
2326.6	0.3387
2327.9	0.31688
2329.2	0.28989
2330.5	0.2754
2331.8	0.25549
2333.2	0.24355
2334.5	0.23532
2335.8	0.22046
2337.1	0.21114
2338.4	0.20028
2339.7	0.19163
2341.1	0.18361
2342.4	0.17956
2343.7	0.17146
2345	0.16313
2346.3	0.15885
2347.7	0.15943
2349	0.15971
2350.3	0.15702
2351.6	0.15352
2352.9	0.14897
2354.2	0.14636
2355.6	0.14515
2356.9	0.14298
2358.2	0.13981
2359.5	0.1385
2360.8	0.13623
2362.2	0.13544
2363.5	0.13408
2364.8	0.12815
2366.1	0.12778
2367.4	0.12854
2368.7	0.12107
2370.1	0.12031
2371.4	0.11864
2372.7	0.11498
2374	0.10849
2375.3	0.11175
2376.7	0.10973
2378	0.11231
2379.3	0.10574
2380.6	0.10441
2381.9	0.10123
2383.2	0.09797
2384.6	0.09872
2385.9	0.0989
2387.2	0.09259
2388.5	0.0928
2389.8	0.0944
2391.2	0.09515
2392.5	0.09098
2393.8	0.08681
2395.1	0.08436
2396.4	0.08494
2397.7	0.08523
2399.1	0.08633
2400.4	0.0827
2401.7	0.08292
2403	0.08326
2404.3	0.07909
2405.7	0.07782
2407	0.0802
2408.3	0.07632
2409.6	0.07533
2410.9	0.07312
2412.2	0.07198
2413.6	0.07149
2414.9	0.07132
2416.2	0.07292
2417.5	0.06936
2418.8	0.06647
2420.2	0.06084
2421.5	0.06432
2422.8	0.06522
2424.1	0.06411
2425.4	0.06028
2426.7	0.05907
2428.1	0.06015
2429.4	0.05807
2430.7	0.056
2432	0.05703
2433.3	0.0531
2434.7	0.0559
2436	0.05174
2437.3	0.05066
2438.6	0.05347
2439.9	0.05434
2441.2	0.04901
2442.6	0.04754
2443.9	0.05029
2445.2	0.04945
2446.5	0.04931
2447.8	0.04781
2449.2	0.05122
2450.5	0.04928
2451.8	0.04633
2453.1	0.04619
2454.4	0.04571
2455.7	0.04685
2457.1	0.04689
2458.4	0.04527
2459.7	0.04506
2461	0.04823
2462.3	0.04377
2463.6	0.04335
2465	0.04728
2466.3	0.04769
2467.6	0.04125
2468.9	0.0415
2470.2	0.04466
2471.6	0.04408
2472.9	0.04379
2474.2	0.04442
2475.5	0.04233
2476.8	0.04483
2478.1	0.04621
2479.5	0.04352
2480.8	0.04287
2482.1	0.04548
2483.4	0.04514
2484.7	0.04603
2486.1	0.04619
2487.4	0.04546
2488.7	0.05011
2490	0.04674
2491.3	0.04714
2492.6	0.04894
2494	0.05223
2495.3	0.05091
2496.6	0.0518
2497.9	0.05264
2499.2	0.05199
2500.6	0.05338
2501.9	0.05602
2503.2	0.05879
2504.5	0.05617
2505.8	0.05599
2507.1	0.0578
2508.5	0.05611
2509.8	0.05954
2511.1	0.06338
2512.4	0.06047
2513.7	0.06254
2515.1	0.06036
2516.4	0.06225
2517.7	0.0615
2519	0.06253
2520.3	0.062
2521.6	0.06352
2523	0.05803
2524.3	0.06248
2525.6	0.0597
2526.9	0.05901
2528.2	0.06111
2529.6	0.05956
2530.9	0.05827
2532.2	0.05771
2533.5	0.05849
2534.8	0.05869
2536.1	0.05826
2537.5	0.05478
2538.8	0.05897
2540.1	0.05573
2541.4	0.05163
2542.7	0.05512
2544.1	0.05036
2545.4	0.05325
2546.7	0.05179
2548	0.05282
2549.3	0.05227
2550.6	0.05026
2552	0.05404
2553.3	0.05135
2554.6	0.04725
2555.9	0.0443
2557.2	0.04615
2558.6	0.0474
2559.9	0.04776
2561.2	0.04753
2562.5	0.04113
2563.8	0.04411
2565.1	0.0434
2566.5	0.04262
2567.8	0.0432
2569.1	0.04072
2570.4	0.03746
2571.7	0.03958
2573.1	0.03976
2574.4	0.03666
2575.7	0.03568
2577	0.03714
2578.3	0.03762
2579.6	0.03496
2581	0.03358
2582.3	0.03135
2583.6	0.02953
2584.9	0.0238
2586.2	0.03116
2587.6	0.03156
2588.9	0.02917
2590.2	0.02967
2591.5	0.02749
2592.8	0.02507
2594.1	0.02488
2595.5	0.02601
2596.8	0.02727
2598.1	0.02491
2599.4	0.0227
2600.7	0.02201
2602	0.02362
2603.4	0.02358
2604.7	0.02153
2606	0.02074
2607.3	0.02036
2608.6	0.01808
2610	0.02071
2611.3	0.02242
2612.6	0.02082
2613.9	0.01919
2615.2	0.02062
2616.5	0.01892
2617.9	0.01688
2619.2	0.01361
2620.5	0.01326
2621.8	0.01487
2623.1	0.01784
2624.5	0.01377
2625.8	0.01689
2627.1	0.01269
2628.4	0.01347
2629.7	0.01412
2631	0.0132
2632.4	0.01474
2633.7	0.01391
2635	0.0125
2636.3	0.01262
2637.6	0.0138
2639	0.01474
2640.3	0.01203
2641.6	0.01132
2642.9	0.01213
2644.2	0.01342
2645.5	0.01266
2646.9	0.01272
2648.2	0.0151
2649.5	0.01322
2650.8	0.01119
2652.1	0.01315
2653.5	0.01376
2654.8	0.01189
2656.1	0.0114
2657.4	0.01243
2658.7	0.01535
2660	0.01197
2661.4	0.0142
2662.7	0.01484
2664	0.01474
2665.3	0.01256
2666.6	0.01153
2668	0.01089
2669.3	0.01019
2670.6	0.01177
2671.9	0.01144
2673.2	0.0149
2674.5	0.01424
2675.9	0.01574
2677.2	0.01481
2678.5	0.01499
2679.8	0.01631
2681.1	0.01395
2682.5	0.01016
2683.8	0.01336
2685.1	0.01298
2686.4	0.01279
2687.7	0.01534
2689	0.01585
2690.4	0.01535
2691.7	0.01691
2693	0.01771
2694.3	0.01432
2695.6	0.01721
2697	0.01538
2698.3	0.01444
2699.6	0.01211
2700.9	0.0173
2702.2	0.01583
2703.5	0.01666
2704.9	0.01907
2706.2	0.01632
2707.5	0.01718
2708.8	0.01611
2710.1	0.01932
2711.5	0.01687
2712.8	0.01969
2714.1	0.017
2715.4	0.01776
2716.7	0.01821
2718	0.0181
2719.4	0.02134
2720.7	0.02082
2722	0.02054
2723.3	0.02034
2724.6	0.02123
2726	0.02463
2727.3	0.01988
2728.6	0.01796
2729.9	0.01773
2731.2	0.0194
2732.5	0.0198
[truncated: 961 more rows]
