# Supplementary material for: Magnesium Ethylenediamine Borohydride as Solid-State Electrolyte for Magnesium Batteries
Source: Sci Rep. 2017 Apr 7;7:46189. doi: 10.1038/srep46189 (PMC5384009; doi:10.1038/srep46189)
Supplement: Supplementary Dataset 5 [file srep46189-s6.txt]

Raman_Mg(en)1(BH4)2_normalized
97.583	0.09304
98.901	0.11205
100.22	0.12057
101.53	0.13158
102.85	0.14101
104.17	0.1485
105.49	0.15486
106.81	0.16461
108.12	0.17206
109.44	0.17715
110.76	0.17905
112.08	0.18378
113.4	0.18569
114.72	0.18286
116.03	0.18611
117.35	0.19206
118.67	0.19478
119.99	0.19913
121.31	0.21049
122.62	0.2118
123.94	0.20992
125.26	0.20981
126.58	0.20919
127.9	0.20086
129.22	0.19525
130.53	0.19721
131.85	0.19799
133.17	0.19693
134.49	0.19869
135.81	0.20213
137.12	0.20198
138.44	0.20539
139.76	0.21135
141.08	0.21166
142.4	0.21734
143.72	0.218
145.03	0.21016
146.35	0.2051
147.67	0.20786
148.99	0.20292
150.31	0.19988
151.63	0.20329
152.94	0.20213
154.26	0.20012
155.58	0.19989
156.9	0.19983
158.22	0.19698
159.53	0.1943
160.85	0.19181
162.17	0.19159
163.49	0.19676
164.81	0.20191
166.13	0.20413
167.44	0.20462
168.76	0.20439
170.08	0.2017
171.4	0.20032
172.72	0.20107
174.03	0.20566
175.35	0.20771
176.67	0.20656
177.99	0.20993
179.31	0.21387
180.63	0.21321
181.94	0.21055
183.26	0.2064
184.58	0.19674
185.9	0.18603
187.22	0.17567
188.53	0.17122
189.85	0.16759
191.17	0.16188
192.49	0.1563
193.81	0.15193
195.13	0.14528
196.44	0.13945
197.76	0.13293
199.08	0.12594
200.4	0.12286
201.72	0.11859
203.03	0.1131
204.35	0.11188
205.67	0.11388
206.99	0.11163
208.31	0.10772
209.63	0.10582
210.94	0.10196
212.26	0.09618
213.58	0.09121
214.9	0.09051
216.22	0.09179
217.54	0.0924
218.85	0.0917
220.17	0.09206
221.49	0.09041
222.81	0.08865
224.13	0.08849
225.44	0.08623
226.76	0.08585
228.08	0.08399
229.4	0.07806
230.72	0.07161
232.04	0.06871
233.35	0.06606
234.67	0.06783
235.99	0.0714
237.31	0.07312
238.63	0.07481
239.94	0.07374
241.26	0.07044
242.58	0.07093
243.9	0.07406
245.22	0.07661
246.54	0.07661
247.85	0.08052
249.17	0.08142
250.49	0.08022
251.81	0.0796
253.13	0.0812
254.44	0.07993
255.76	0.08005
257.08	0.08087
258.4	0.08087
259.72	0.08181
261.04	0.08316
262.35	0.0858
263.67	0.08612
264.99	0.08698
266.31	0.08887
267.63	0.09174
268.95	0.09184
270.26	0.09283
271.58	0.0938
272.9	0.09454
274.22	0.09818
275.54	0.09781
276.85	0.09952
278.17	0.10447
279.49	0.10758
280.81	0.10651
282.13	0.10798
283.45	0.10857
284.76	0.11185
286.08	0.11716
287.4	0.12056
288.72	0.12472
290.04	0.12813
291.35	0.12901
292.67	0.12746
293.99	0.12428
295.31	0.12173
296.63	0.12598
297.95	0.13068
299.26	0.13644
300.58	0.14253
301.9	0.14956
303.22	0.14838
304.54	0.14441
305.85	0.14175
307.17	0.13721
308.49	0.13321
309.81	0.13496
311.13	0.13821
312.45	0.13724
313.76	0.14101
315.08	0.14465
316.4	0.14447
317.72	0.13886
319.04	0.1413
320.36	0.1405
321.67	0.13627
322.99	0.13292
324.31	0.13577
325.63	0.13367
326.95	0.13265
328.26	0.13303
329.58	0.13176
330.9	0.12794
332.22	0.12494
333.54	0.12373
334.86	0.12178
336.17	0.12029
337.49	0.1199
338.81	0.11952
340.13	0.11794
341.45	0.11657
342.76	0.11339
344.08	0.10821
345.4	0.10389
346.72	0.09768
348.04	0.09761
349.36	0.10355
350.67	0.10845
351.99	0.10268
353.31	0.10302
354.63	0.09914
355.95	0.09125
357.26	0.08983
358.58	0.09264
359.9	0.09219
361.22	0.09417
362.54	0.09816
363.86	0.0962
365.17	0.09738
366.49	0.09692
367.81	0.09402
369.13	0.0925
370.45	0.09524
371.76	0.09815
373.08	0.09917
374.4	0.10093
375.72	0.10266
377.04	0.103
378.36	0.10393
379.67	0.10555
380.99	0.11045
382.31	0.11269
383.63	0.11383
384.95	0.1179
386.27	0.12474
387.58	0.12971
388.9	0.13825
390.22	0.14752
391.54	0.14873
392.86	0.15361
394.17	0.15917
395.49	0.16315
396.81	0.16625
398.13	0.17248
399.45	0.17328
400.77	0.16993
402.08	0.16363
403.4	0.15787
404.72	0.15138
406.04	0.14244
407.36	0.13407
408.67	0.13232
409.99	0.12965
411.31	0.12829
412.63	0.12998
413.95	0.13473
415.27	0.13386
416.58	0.13403
417.9	0.13639
419.22	0.13772
420.54	0.13124
421.86	0.12379
423.17	0.11888
424.49	0.11609
425.81	0.11189
427.13	0.112
428.45	0.11308
429.77	0.11146
431.08	0.10868
432.4	0.10931
433.72	0.10821
435.04	0.10891
436.36	0.11219
437.67	0.11523
438.99	0.11022
440.31	0.11199
441.63	0.1146
442.95	0.10975
444.27	0.10422
445.58	0.10604
446.9	0.10557
448.22	0.10461
449.54	0.10617
450.86	0.10739
452.18	0.11049
453.49	0.11267
454.81	0.11082
456.13	0.10407
457.45	0.09984
458.77	0.09265
460.08	0.08298
461.4	0.08203
462.72	0.08728
464.04	0.09037
465.36	0.09424
466.68	0.09829
467.99	0.09629
469.31	0.09417
470.63	0.09155
471.95	0.08981
473.27	0.09003
474.58	0.09198
475.9	0.09331
477.22	0.09312
478.54	0.0923
479.86	0.09134
481.18	0.08851
482.49	0.08834
483.81	0.09094
485.13	0.09268
486.45	0.09238
487.77	0.09275
489.08	0.09179
490.4	0.08803
491.72	0.08427
493.04	0.08359
494.36	0.08469
495.68	0.08608
496.99	0.08509
498.31	0.09031
499.63	0.0968
500.95	0.0989
502.27	0.09618
503.59	0.09725
504.9	0.09384
506.22	0.08962
507.54	0.08962
508.86	0.0961
510.18	0.10308
511.49	0.10839
512.81	0.11109
514.13	0.11301
515.45	0.1198
516.77	0.12681
518.09	0.13252
519.4	0.13765
520.72	0.14173
522.04	0.13891
523.36	0.1374
524.68	0.13784
525.99	0.13793
527.31	0.13507
528.63	0.12851
529.95	0.12095
531.27	0.11529
532.59	0.11268
533.9	0.11295
535.22	0.11538
536.54	0.11766
537.86	0.11856
539.18	0.11735
540.5	0.11727
541.81	0.11855
543.13	0.11728
544.45	0.11396
545.77	0.11135
547.09	0.10537
548.4	0.09818
549.72	0.09696
551.04	0.10287
552.36	0.10459
553.68	0.10497
555	0.10863
556.31	0.10975
557.63	0.105
558.95	0.10575
560.27	0.10761
561.59	0.1085
562.9	0.10899
564.22	0.1096
565.54	0.11336
566.86	0.11709
568.18	0.11652
569.5	0.11317
570.81	0.11285
572.13	0.10777
573.45	0.10122
574.77	0.09932
576.09	0.10223
577.4	0.09512
578.72	0.09077
580.04	0.09208
581.36	0.09121
582.68	0.08383
584	0.08581
585.31	0.08626
586.63	0.08381
587.95	0.08049
589.27	0.07917
590.59	0.07905
591.9	0.08254
593.22	0.08847
594.54	0.09542
595.86	0.10247
597.18	0.10563
598.5	0.10423
599.81	0.09971
601.13	0.09365
602.45	0.08783
603.77	0.07979
605.09	0.07705
606.41	0.0778
607.72	0.07862
609.04	0.08308
610.36	0.08716
611.68	0.08877
613	0.08882
614.31	0.08678
615.63	0.08085
616.95	0.08112
618.27	0.07937
619.59	0.0785
620.91	0.08385
622.22	0.08415
623.54	0.07969
624.86	0.07648
626.18	0.07408
627.5	0.06912
628.81	0.06889
630.13	0.07007
631.45	0.06983
632.77	0.06887
634.09	0.06965
635.41	0.06663
636.72	0.0656
638.04	0.06447
639.36	0.06261
640.68	0.06268
642	0.06271
643.31	0.06041
644.63	0.05722
645.95	0.05232
647.27	0.04312
648.59	0.0403
649.91	0.04007
651.22	0.0404
652.54	0.04196
653.86	0.04767
655.18	0.0479
656.5	0.04717
657.82	0.04644
659.13	0.04527
660.45	0.04369
661.77	0.04796
663.09	0.04991
664.41	0.0489
665.72	0.04644
667.04	0.04369
668.36	0.04195
669.68	0.04168
671	0.04445
672.32	0.04854
673.63	0.04749
674.95	0.04887
676.27	0.0454
677.59	0.03852
678.91	0.03432
680.22	0.03981
681.54	0.03806
682.86	0.03841
684.18	0.04037
685.5	0.03985
686.82	0.03313
688.13	0.0269
689.45	0.03032
690.77	0.03737
692.09	0.0419
693.41	0.04428
694.72	0.05074
696.04	0.05066
697.36	0.04678
698.68	0.04534
700	0.04979
701.32	0.0512
702.63	0.05011
703.95	0.04992
705.27	0.05058
706.59	0.04819
707.91	0.04675
709.22	0.05154
710.54	0.05403
711.86	0.05258
713.18	0.05273
714.5	0.05326
715.82	0.04801
717.13	0.04492
718.45	0.04552
719.77	0.04534
721.09	0.04946
722.41	0.05506
723.73	0.05964
725.04	0.06334
726.36	0.0653
727.68	0.05711
729	0.05442
730.32	0.0557
731.63	0.05752
732.95	0.05814
734.27	0.06302
735.59	0.06539
736.91	0.06419
738.23	0.06287
739.54	0.06512
740.86	0.07229
742.18	0.07759
743.5	0.07874
744.82	0.07694
746.13	0.07496
747.45	0.07488
748.77	0.06717
750.09	0.06529
751.41	0.06935
752.73	0.07364
754.04	0.07287
755.36	0.07833
756.68	0.07736
758	0.07214
759.32	0.06634
760.63	0.06355
761.95	0.06576
763.27	0.07072
764.59	0.08092
765.91	0.08976
767.23	0.09232
768.54	0.091
769.86	0.08975
771.18	0.08664
772.5	0.07952
773.82	0.07139
775.13	0.06581
776.45	0.06622
777.77	0.06408
779.09	0.0655
780.41	0.07149
781.73	0.07584
783.04	0.08002
784.36	0.08673
785.68	0.08865
787	0.08648
788.32	0.08355
789.64	0.08028
790.95	0.07722
792.27	0.07976
793.59	0.08662
794.91	0.09137
796.23	0.09033
797.54	0.09628
798.86	0.09748
800.18	0.09591
801.5	0.09416
802.82	0.09508
804.14	0.09216
805.45	0.09318
806.77	0.0944
808.09	0.09369
809.41	0.08986
810.73	0.07847
812.04	0.07452
813.36	0.0727
814.68	0.07365
816	0.07855
817.32	0.08579
818.64	0.08396
819.95	0.08491
821.27	0.08768
822.59	0.09137
823.91	0.09478
825.23	0.09742
826.54	0.10022
827.86	0.10391
829.18	0.10675
830.5	0.11024
831.82	0.11887
833.14	0.12652
834.45	0.13337
835.77	0.13937
837.09	0.14335
838.41	0.14363
839.73	0.14214
841.04	0.14182
842.36	0.14325
843.68	0.14889
845	0.15891
846.32	0.17226
847.64	0.19108
848.95	0.22507
850.27	0.27848
851.59	0.34546
852.91	0.41777
854.23	0.48705
855.55	0.5395
856.86	0.55377
858.18	0.53316
859.5	0.48238
860.82	0.40611
862.14	0.32203
863.45	0.24561
864.77	0.18217
866.09	0.14071
867.41	0.12161
868.73	0.10784
870.05	0.10198
871.36	0.10143
872.68	0.10129
874	0.09998
875.32	0.10201
876.64	0.10643
877.95	0.10867
879.27	0.11017
880.59	0.11008
881.91	0.10832
883.23	0.1039
884.55	0.10085
885.86	0.10115
887.18	0.10206
888.5	0.10003
889.82	0.09679
891.14	0.09893
892.45	0.09656
893.77	0.09528
895.09	0.09833
896.41	0.10296
897.73	0.10219
899.05	0.10175
900.36	0.10269
901.68	0.10269
903	0.10447
904.32	0.10444
905.64	0.0996
906.96	0.09623
908.27	0.09621
909.59	0.09973
910.91	0.10366
912.23	0.108
913.55	0.10818
914.86	0.11049
916.18	0.10616
917.5	0.10085
918.82	0.10137
920.14	0.10665
921.46	0.10955
922.77	0.11022
924.09	0.10773
925.41	0.1068
926.73	0.10934
928.05	0.11211
929.36	0.11068
930.68	0.12347
932	0.12929
933.32	0.12419
934.64	0.11891
935.96	0.12597
937.27	0.1248
938.59	0.13094
939.91	0.14017
941.23	0.15081
942.55	0.15812
943.86	0.16294
945.18	0.16512
946.5	0.17453
947.82	0.17844
949.14	0.18088
950.46	0.18616
951.77	0.18965
953.09	0.18134
954.41	0.1703
955.73	0.16297
957.05	0.15424
958.36	0.14857
959.68	0.15166
961	0.154
962.32	0.15784
963.64	0.15837
964.96	0.16112
966.27	0.16445
967.59	0.17191
968.91	0.17088
970.23	0.17765
971.55	0.18083
972.87	0.17958
974.18	0.17615
975.5	0.16973
976.82	0.15493
978.14	0.13905
979.46	0.12363
980.77	0.11378
982.09	0.11209
983.41	0.11543
984.73	0.12047
986.05	0.12993
987.37	0.13482
988.68	0.13893
990	0.14505
991.32	0.15277
992.64	0.15924
993.96	0.17042
995.27	0.18314
996.59	0.20028
997.91	0.21968
999.23	0.23764
1000.5	0.25524
1001.8	0.27198
1003.1	0.28083
1004.5	0.28243
1005.8	0.27608
1007.1	0.26022
1008.4	0.23748
1009.7	0.21764
1011	0.19759
1012.4	0.17864
1013.7	0.16292
1015	0.15081
1016.3	0.13797
1017.6	0.1288
1019	0.11974
1020.3	0.11969
1021.6	0.12301
1022.9	0.12256
1024.2	0.11632
1025.5	0.11141
1026.9	0.10371
1028.2	0.09586
1029.5	0.09152
1030.8	0.09476
1032.1	0.10538
1033.5	0.11495
1034.8	0.12205
1036.1	0.13212
1037.4	0.14001
1038.7	0.14238
1040	0.1419
1041.4	0.14143
1042.7	0.14006
1044	0.13797
1045.3	0.13845
1046.6	0.13973
1048	0.1408
1049.3	0.13813
1050.6	0.13113
1051.9	0.11916
1053.2	0.10831
1054.5	0.09861
1055.9	0.0898
1057.2	0.08431
1058.5	0.08062
1059.8	0.07972
1061.1	0.07755
1062.5	0.07355
1063.8	0.07029
1065.1	0.06831
1066.4	0.06316
1067.7	0.06566
1069	0.06581
1070.4	0.06859
1071.7	0.07478
1073	0.08525
1074.3	0.09242
1075.6	0.10338
1077	0.11353
1078.3	0.12555
1079.6	0.14159
1080.9	0.15834
1082.2	0.17568
1083.5	0.19091
1084.9	0.19962
1086.2	0.19603
1087.5	0.18498
1088.8	0.17336
1090.1	0.16104
1091.5	0.1474
1092.8	0.1339
1094.1	0.11859
1095.4	0.10102
1096.7	0.08671
1098.1	0.07734
1099.4	0.07331
1100.7	0.07628
1102	0.08417
1103.3	0.08891
1104.6	0.09278
1106	0.09412
1107.3	0.0932
1108.6	0.09122
1109.9	0.0919
1111.2	0.08974
1112.6	0.0877
1113.9	0.09085
1115.2	0.0928
1116.5	0.09098
1117.8	0.09029
1119.1	0.09218
1120.5	0.09108
1121.8	0.09272
1123.1	0.09764
1124.4	0.1046
1125.7	0.11005
1127.1	0.11212
1128.4	0.1106
1129.7	0.11133
1131	0.10804
1132.3	0.10641
1133.6	0.1096
1135	0.1128
1136.3	0.10906
1137.6	0.10923
1138.9	0.10918
1140.2	0.10911
1141.6	0.10961
1142.9	0.11343
1144.2	0.11836
1145.5	0.12384
1146.8	0.12171
1148.1	0.12188
1149.5	0.1228
1150.8	0.12227
1152.1	0.12044
1153.4	0.12636
1154.7	0.13523
1156.1	0.14268
1157.4	0.14729
1158.7	0.15311
1160	0.16097
1161.3	0.16095
1162.6	0.15933
1164	0.16357
1165.3	0.15992
1166.6	0.15937
1167.9	0.1561
1169.2	0.15304
1170.6	0.14698
1171.9	0.14898
1173.2	0.1459
1174.5	0.15446
1175.8	0.16141
1177.1	0.17452
1178.5	0.18277
1179.8	0.18567
1181.1	0.18348
1182.4	0.18528
1183.7	0.17661
1185.1	0.17081
1186.4	0.16566
1187.7	0.16226
1189	0.1585
1190.3	0.15287
1191.6	0.14267
1193	0.13805
1194.3	0.12907
1195.6	0.12302
1196.9	0.11917
1198.2	0.11967
1199.6	0.11755
1200.9	0.11818
1202.2	0.11662
1203.5	0.10931
1204.8	0.10496
1206.1	0.10292
1207.5	0.0979
1208.8	0.09306
1210.1	0.10051
1211.4	0.10384
1212.7	0.09836
1214.1	0.10133
1215.4	0.10132
1216.7	0.09226
1218	0.08539
1219.3	0.08608
1220.6	0.07911
1222	0.07706
1223.3	0.07617
1224.6	0.07857
1225.9	0.0753
1227.2	0.07175
1228.6	0.06803
1229.9	0.07282
1231.2	0.07518
1232.5	0.07436
1233.8	0.08064
1235.1	0.0833
1236.5	0.08526
1237.8	0.08487
1239.1	0.08829
1240.4	0.08816
1241.7	0.08964
1243.1	0.08427
1244.4	0.08338
1245.7	0.08556
1247	0.08799
1248.3	0.09229
1249.6	0.09998
1251	0.10292
1252.3	0.10569
1253.6	0.11739
1254.9	0.12471
1256.2	0.13567
1257.6	0.15421
1258.9	0.17706
1260.2	0.19066
1261.5	0.20952
1262.8	0.22877
1264.1	0.23751
1265.5	0.24274
1266.8	0.24176
1268.1	0.23038
1269.4	0.20975
1270.7	0.19094
1272.1	0.17126
1273.4	0.14655
1274.7	0.13577
1276	0.12705
1277.3	0.11526
1278.6	0.10132
1280	0.09628
1281.3	0.08307
1282.6	0.07414
1283.9	0.07012
1285.2	0.07169
1286.6	0.07352
1287.9	0.07506
1289.2	0.07798
1290.5	0.08477
1291.8	0.0826
1293.1	0.07682
1294.5	0.07926
1295.8	0.08254
1297.1	0.08332
1298.4	0.09183
1299.7	0.10903
1301.1	0.1237
1302.4	0.13304
1303.7	0.14239
1305	0.15638
1306.3	0.16496
1307.6	0.16687
1309	0.17487
1310.3	0.18408
1311.6	0.18167
1312.9	0.17994
1314.2	0.17435
1315.6	0.16852
1316.9	0.16113
1318.2	0.15606
1319.5	0.14926
1320.8	0.1493
1322.1	0.14642
1323.5	0.14432
1324.8	0.15085
1326.1	0.15361
1327.4	0.15726
1328.7	0.16711
1330.1	0.18024
1331.4	0.19039
1332.7	0.20998
1334	0.23091
1335.3	0.24586
1336.6	0.2583
1338	0.27012
1339.3	0.27486
1340.6	0.27528
1341.9	0.27155
1343.2	0.26098
1344.6	0.24708
1345.9	0.23848
1347.2	0.22446
1348.5	0.21873
1349.8	0.21962
1351.1	0.21852
1352.5	0.21589
1353.8	0.22419
1355.1	0.22624
1356.4	0.21973
1357.7	0.21856
1359.1	0.21362
1360.4	0.2033
1361.7	0.19847
1363	0.20175
1364.3	0.20123
1365.6	0.20054
1367	0.19551
1368.3	0.18958
1369.6	0.18538
1370.9	0.19016
1372.2	0.19493
1373.6	0.20166
1374.9	0.20576
1376.2	0.21029
1377.5	0.20888
1378.8	0.20975
1380.1	0.2124
1381.5	0.20718
1382.8	0.20069
1384.1	0.19015
1385.4	0.17832
1386.7	0.16842
1388.1	0.1647
1389.4	0.15666
1390.7	0.15262
1392	0.14639
1393.3	0.14098
1394.6	0.13556
1396	0.13421
1397.3	0.13167
1398.6	0.13408
1399.9	0.13662
1401.2	0.13652
1402.6	0.13278
1403.9	0.13921
1405.2	0.13799
1406.5	0.13306
1407.8	0.13657
1409.1	0.14077
1410.5	0.13357
1411.8	0.13955
1413.1	0.14966
1414.4	0.14615
1415.7	0.14338
1417.1	0.14461
1418.4	0.13954
1419.7	0.1338
1421	0.13717
1422.3	0.14054
1423.6	0.14343
1425	0.15238
1426.3	0.15541
1427.6	0.16217
1428.9	0.1748
1430.2	0.19041
1431.6	0.20475
1432.9	0.23118
1434.2	0.25499
1435.5	0.27247
1436.8	0.29231
1438.1	0.30726
1439.5	0.31225
1440.8	0.31698
1442.1	0.32807
1443.4	0.3295
1444.7	0.32625
1446.1	0.32142
1447.4	0.31282
1448.7	0.29723
1450	0.27718
1451.3	0.25798
1452.6	0.24238
1454	0.22373
1455.3	0.20529
1456.6	0.19113
1457.9	0.17539
1459.2	0.15724
1460.6	0.1466
1461.9	0.13823
1463.2	0.13356
1464.5	0.1378
1465.8	0.14132
1467.1	0.14211
1468.5	0.14023
1469.8	0.1349
1471.1	0.12329
1472.4	0.11523
1473.7	0.11084
1475.1	0.10366
1476.4	0.10412
1477.7	0.10205
1479	0.09533
1480.3	0.09084
1481.6	0.09538
1483	0.09445
1484.3	0.0979
1485.6	0.10638
1486.9	0.10977
1488.2	0.10876
1489.6	0.11322
1490.9	0.11905
1492.2	0.11959
1493.5	0.12002
1494.8	0.12341
1496.1	0.12
1497.5	0.11497
1498.8	0.11709
1500.1	0.11905
1501.4	0.12015
1502.7	0.12284
1504.1	0.12375
1505.4	0.12662
1506.7	0.13009
1508	0.1323
1509.3	0.13481
1510.6	0.14117
1512	0.14716
1513.3	0.15588
1514.6	0.15562
1515.9	0.15577
1517.2	0.15972
1518.6	0.15824
1519.9	0.14948
1521.2	0.15152
1522.5	0.15672
1523.8	0.15579
1525.1	0.15415
1526.5	0.16045
1527.8	0.16516
1529.1	0.16549
1530.4	0.16625
1531.7	0.17634
1533.1	0.17298
1534.4	0.16992
1535.7	0.1685
1537	0.17024
1538.3	0.16821
1539.6	0.17363
1541	0.17491
1542.3	0.17946
1543.6	0.18658
1544.9	0.18617
1546.2	0.18721
1547.6	0.18768
1548.9	0.18602
1550.2	0.18147
1551.5	0.18093
1552.8	0.18093
1554.1	0.18546
1555.5	0.19282
1556.8	0.1968
1558.1	0.19697
1559.4	0.20429
1560.7	0.21028
1562.1	0.21507
1563.4	0.22165
1564.7	0.23273
1566	0.23604
1567.3	0.23639
1568.6	0.23485
1570	0.24098
1571.3	0.24571
1572.6	0.258
1573.9	0.26935
1575.2	0.27294
1576.6	0.26946
1577.9	0.27046
1579.2	0.26529
1580.5	0.26494
1581.8	0.26756
1583.1	0.26206
1584.5	0.25845
1585.8	0.2504
1587.1	0.24663
1588.4	0.23746
1589.7	0.23523
1591.1	0.22395
1592.4	0.21978
1593.7	0.20779
1595	0.19846
1596.3	0.18838
1597.6	0.18104
1599	0.17329
1600.3	0.17068
1601.6	0.16867
1602.9	0.16607
1604.2	0.16334
1605.6	0.16214
1606.9	0.16174
1608.2	0.16259
1609.5	0.15989
1610.8	0.15836
1612.1	0.15518
1613.5	0.14715
1614.8	0.14075
1616.1	0.14637
1617.4	0.15139
1618.7	0.1522
1620.1	0.15136
1621.4	0.15281
1622.7	0.151
1624	0.15056
1625.3	0.14944
1626.6	0.15082
1628	0.15216
1629.3	0.14875
1630.6	0.1421
1631.9	0.13909
1633.2	0.13905
1634.6	0.13998
1635.9	0.14277
1637.2	0.14639
1638.5	0.14242
1639.8	0.13712
1641.1	0.13339
1642.5	0.12767
1643.8	0.12147
1645.1	0.1227
1646.4	0.12473
1647.7	0.12517
1649.1	0.12184
1650.4	0.12438
1651.7	0.12588
1653	0.124
1654.3	0.11989
1655.6	0.11686
1657	0.10671
1658.3	0.09991
1659.6	0.10024
1660.9	0.09983
1662.2	0.102
1663.6	0.1122
1664.9	0.11085
1666.2	0.10931
1667.5	0.10937
1668.8	0.11495
1670.1	0.11952
1671.5	0.12444
1672.8	0.12873
1674.1	0.13501
1675.4	0.13404
1676.7	0.12932
1678.1	0.13251
1679.4	0.13333
1680.7	0.13389
1682	0.1345
1683.3	0.1281
1684.6	0.12594
1686	0.12033
1687.3	0.11367
1688.6	0.10944
1689.9	0.11506
1691.2	0.11682
1692.6	0.11551
1693.9	0.11209
1695.2	0.11299
1696.5	0.11018
1697.8	0.1058
1699.1	0.10725
1700.5	0.10686
1701.8	0.10548
1703.1	0.10262
1704.4	0.10693
1705.7	0.10487
1707.1	0.1106
1708.4	0.11691
1709.7	0.12161
1711	0.11787
1712.3	0.12272
1713.7	0.12423
1715	0.12015
1716.3	0.12526
1717.6	0.12883
1718.9	0.12816
1720.2	0.12987
1721.6	0.13021
1722.9	0.12599
1724.2	0.12628
1725.5	0.13141
1726.8	0.13265
1728.2	0.13454
1729.5	0.13727
1730.8	0.13998
1732.1	0.1345
1733.4	0.12961
1734.7	0.13148
1736.1	0.1372
1737.4	0.13534
1738.7	0.14716
1740	0.15512
1741.3	0.15463
1742.7	0.15754
1744	0.16767
1745.3	0.16089
1746.6	0.15412
1747.9	0.15738
1749.2	0.15933
1750.6	0.16169
1751.9	0.16809
1753.2	0.17752
1754.5	0.18011
1755.8	0.17953
1757.2	0.1746
1758.5	0.17028
1759.8	0.17553
1761.1	0.17607
1762.4	0.17742
1763.7	0.17
1765.1	0.17365
1766.4	0.17389
1767.7	0.18093
1769	0.18159
1770.3	0.18996
1771.7	0.18696
1773	0.17872
1774.3	0.17245
1775.6	0.17163
1776.9	0.17812
1778.2	0.18391
1779.6	0.18519
1780.9	0.19009
1782.2	0.18875
1783.5	0.18419
1784.8	0.17725
1786.2	0.17891
1787.5	0.17559
1788.8	0.17639
1790.1	0.17805
1791.4	0.18232
1792.7	0.18134
1794.1	0.17955
1795.4	0.17503
1796.7	0.16884
1798	0.16595
1799.3	0.1677
1800.7	0.16716
1802	0.17653
1803.3	0.18103
1804.6	0.18386
1805.9	0.18462
1807.2	0.18711
1808.6	0.17815
1809.9	0.17684
1811.2	0.17714
1812.5	0.17235
1813.8	0.16591
1815.2	0.16239
1816.5	0.16123
1817.8	0.16356
1819.1	0.16345
1820.4	0.16478
1821.7	0.16821
1823.1	0.16303
1824.4	0.15758
1825.7	0.1573
1827	0.15477
1828.3	0.14801
1829.7	0.14871
1831	0.14458
1832.3	0.14288
1833.6	0.14102
1834.9	0.14196
1836.2	0.14133
1837.6	0.14219
1838.9	0.1417
1840.2	0.14059
1841.5	0.14188
1842.8	0.139
1844.2	0.13102
1845.5	0.126
1846.8	0.1237
1848.1	0.1248
1849.4	0.1255
1850.7	0.12663
1852.1	0.12846
1853.4	0.12422
1854.7	0.11439
1856	0.10881
1857.3	0.11057
1858.7	0.11151
1860	0.12002
1861.3	0.12749
1862.6	0.13095
1863.9	0.1286
1865.2	0.12366
1866.6	0.11406
1867.9	0.10743
1869.2	0.10527
1870.5	0.10556
1871.8	0.10619
1873.2	0.11301
1874.5	0.10982
1875.8	0.10853
1877.1	0.1071
1878.4	0.10889
1879.7	0.10655
1881.1	0.10563
1882.4	0.10423
1883.7	0.10827
1885	0.10969
1886.3	0.11161
1887.7	0.11792
1889	0.12111
1890.3	0.1168
1891.6	0.11076
1892.9	0.11047
1894.2	0.10925
1895.6	0.10787
1896.9	0.11142
1898.2	0.11007
1899.5	0.10226
1900.8	0.10176
1902.2	0.09693
1903.5	0.09212
1904.8	0.09871
1906.1	0.1032
1907.4	0.10263
1908.7	0.10156
1910.1	0.09872
1911.4	0.08882
1912.7	0.09142
1914	0.09453
1915.3	0.10084
1916.7	0.10743
1918	0.11633
1919.3	0.11926
1920.6	0.12094
1921.9	0.12317
1923.2	0.12611
1924.6	0.12813
1925.9	0.1261
1927.2	0.13056
1928.5	0.13744
1929.8	0.1361
1931.2	0.13703
1932.5	0.13431
1933.8	0.12832
1935.1	0.12576
1936.4	0.13107
1937.7	0.12865
1939.1	0.13555
1940.4	0.13533
1941.7	0.13014
1943	0.12824
1944.3	0.12871
1945.7	0.12717
1947	0.12828
1948.3	0.13039
1949.6	0.13051
1950.9	0.13339
1952.2	0.13759
1953.6	0.1431
1954.9	0.1445
1956.2	0.14462
1957.5	0.14233
1958.8	0.13773
1960.2	0.13833
1961.5	0.13981
1962.8	0.13801
1964.1	0.13526
1965.4	0.13389
1966.7	0.12869
1968.1	0.12997
1969.4	0.12944
1970.7	0.13357
1972	0.13572
1973.3	0.13232
1974.7	0.13419
1976	0.13651
1977.3	0.13852
1978.6	0.13758
1979.9	0.13692
1981.2	0.13331
1982.6	0.13456
1983.9	0.13288
1985.2	0.13868
1986.5	0.14811
1987.8	0.14787
1989.2	0.14343
1990.5	0.14498
1991.8	0.14796
1993.1	0.14812
1994.4	0.15199
1995.7	0.15759
1997.1	0.15509
1998.4	0.14705
1999.7	0.14893
2001	0.15269
2002.3	0.15281
2003.7	0.15312
2005	0.15988
2006.3	0.15934
2007.6	0.14918
2008.9	0.14879
2010.2	0.15004
2011.6	0.1465
2012.9	0.14121
2014.2	0.14495
2015.5	0.14167
2016.8	0.14675
2018.2	0.14062
2019.5	0.1413
2020.8	0.13639
2022.1	0.13824
2023.4	0.1333
2024.7	0.13542
2026.1	0.13295
2027.4	0.13144
2028.7	0.12801
2030	0.12447
2031.3	0.12575
2032.7	0.13129
2034	0.13733
2035.3	0.13946
2036.6	0.14068
2037.9	0.13708
2039.2	0.13501
2040.6	0.13648
2041.9	0.13035
2043.2	0.12532
2044.5	0.12583
2045.8	0.11989
2047.2	0.11167
2048.5	0.11304
2049.8	0.11521
2051.1	0.11232
2052.4	0.11287
2053.7	0.11491
2055.1	0.11873
2056.4	0.11714
2057.7	0.11982
2059	0.1214
2060.3	0.12312
2061.7	0.12102
2063	0.12582
2064.3	0.12097
2065.6	0.11416
2066.9	0.11066
2068.2	0.10825
2069.6	0.10106
2070.9	0.10501
2072.2	0.10523
2073.5	0.1055
2074.8	0.10831
2076.2	0.10882
2077.5	0.10425
2078.8	0.1058
2080.1	0.10423
2081.4	0.09906
2082.7	0.09875
2084.1	0.10311
2085.4	0.10648
2086.7	0.11324
2088	0.12033
2089.3	0.12548
2090.7	0.12268
2092	0.12033
2093.3	0.11743
2094.6	0.11181
2095.9	0.10314
2097.2	0.10242
2098.6	0.10316
2099.9	0.10007
2101.2	0.10135
2102.5	0.10685
2103.8	0.10872
2105.2	0.11143
2106.5	0.11423
2107.8	0.11372
2109.1	0.12103
2110.4	0.13142
2111.7	0.13355
2113.1	0.13496
2114.4	0.13986
2115.7	0.13616
2117	0.13076
2118.3	0.13259
2119.7	0.13571
2121	0.1367
2122.3	0.13706
2123.6	0.14069
2124.9	0.14297
2126.2	0.1495
2127.6	0.15667
2128.9	0.16161
2130.2	0.16239
2131.5	0.16774
2132.8	0.17204
2134.2	0.17483
2135.5	0.18031
2136.8	0.1898
2138.1	0.19136
2139.4	0.19285
2140.7	0.1981
2142.1	0.204
2143.4	0.20598
2144.7	0.21253
2146	0.21818
2147.3	0.22369
2148.7	0.22705
2150	0.22958
2151.3	0.24092
2152.6	0.24684
2153.9	0.25084
2155.2	0.25926
2156.6	0.26764
2157.9	0.27364
2159.2	0.28022
2160.5	0.29142
2161.8	0.30044
2163.2	0.30936
2164.5	0.31684
2165.8	0.33624
2167.1	0.34036
2168.4	0.35129
2169.7	0.37046
2171.1	0.37995
2172.4	0.38864
2173.7	0.40482
2175	0.414
2176.3	0.43237
2177.7	0.4542
2179	0.47479
2180.3	0.49041
2181.6	0.51439
2182.9	0.52674
2184.2	0.54266
2185.6	0.55473
2186.9	0.57503
2188.2	0.59458
2189.5	0.6117
2190.8	0.62884
2192.2	0.64242
2193.5	0.66022
2194.8	0.66459
2196.1	0.67663
2197.4	0.67992
2198.8	0.69149
2200.1	0.69604
2201.4	0.71324
2202.7	0.71503
2204	0.72147
2205.3	0.71594
2206.7	0.70668
2208	0.6868
2209.3	0.67947
2210.6	0.66995
2211.9	0.66283
2213.3	0.6585
2214.6	0.66029
2215.9	0.64242
2217.2	0.63042
2218.5	0.62073
2219.8	0.60979
2221.2	0.59261
2222.5	0.58888
2223.8	0.58405
2225.1	0.56336
2226.4	0.56112
2227.8	0.56105
2229.1	0.55379
2230.4	0.54227
2231.7	0.55097
2233	0.5322
2234.3	0.51908
2235.7	0.50851
2237	0.49773
2238.3	0.48207
2239.6	0.48068
2240.9	0.48121
2242.3	0.47597
2243.6	0.47413
2244.9	0.4726
2246.2	0.46797
2247.5	0.4629
2248.8	0.46591
2250.2	0.47235
2251.5	0.47217
2252.8	0.47539
2254.1	0.47681
2255.4	0.47327
2256.8	0.46538
2258.1	0.46267
2259.4	0.46145
2260.7	0.45358
2262	0.4521
2263.3	0.45169
2264.7	0.44728
2266	0.44475
2267.3	0.44666
2268.6	0.44984
2269.9	0.44741
2271.3	0.45562
2272.6	0.46072
2273.9	0.45768
2275.2	0.45301
2276.5	0.45455
2277.8	0.45682
2279.2	0.45354
2280.5	0.45632
2281.8	0.45927
2283.1	0.45962
2284.4	0.4506
2285.8	0.4464
2287.1	0.44802
2288.4	0.45184
2289.7	0.45285
2291	0.45303
2292.3	0.44858
2293.7	0.43836
2295	0.42934
2296.3	0.4258
2297.6	0.42571
2298.9	0.42872
2300.3	0.43416
2301.6	0.43643
2302.9	0.43577
2304.2	0.43533
2305.5	0.43412
2306.8	0.43168
2308.2	0.43089
2309.5	0.43496
2310.8	0.43748
2312.1	0.44651
2313.4	0.45794
2314.8	0.46158
2316.1	0.4632
2317.4	0.46488
2318.7	0.46571
2320	0.46984
2321.3	0.4802
2322.7	0.48999
2324	0.49824
2325.3	0.50555
2326.6	0.50998
2327.9	0.51676
2329.3	0.52731
2330.6	0.53847
2331.9	0.54781
2333.2	0.5623
2334.5	0.57659
2335.8	0.58466
2337.2	0.60273
2338.5	0.62892
2339.8	0.64382
2341.1	0.66326
2342.4	0.68824
2343.8	0.70665
2345.1	0.71813
2346.4	0.73171
2347.7	0.73793
2349	0.73903
2350.3	0.73881
2351.7	0.73403
2353	0.73243
2354.3	0.73098
2355.6	0.72642
2356.9	0.72087
2358.3	0.71495
2359.6	0.70706
2360.9	0.69661
2362.2	0.68558
2363.5	0.67592
2364.8	0.66467
2366.2	0.64735
2367.5	0.63785
2368.8	0.62969
2370.1	0.61833
2371.4	0.60231
2372.8	0.5874
2374.1	0.57419
2375.4	0.56102
2376.7	0.53922
2378	0.52566
2379.3	0.5152
2380.7	0.49968
2382	0.48453
2383.3	0.48104
2384.6	0.48
2385.9	0.46558
2387.3	0.45557
2388.6	0.44067
2389.9	0.42461
2391.2	0.40415
2392.5	0.39563
2393.8	0.38104
2395.2	0.37261
2396.5	0.36852
2397.8	0.36672
2399.1	0.3606
2400.4	0.34889
2401.8	0.33428
2403.1	0.31756
2404.4	0.30334
2405.7	0.29437
2407	0.29206
2408.3	0.29783
2409.7	0.29905
2411	0.29719
2412.3	0.29774
2413.6	0.29432
2414.9	0.28415
2416.3	0.27949
2417.6	0.27148
2418.9	0.2628
2420.2	0.25783
2421.5	0.24684
2422.8	0.24004
2424.2	0.23296
2425.5	0.22394
2426.8	0.21324
2428.1	0.20511
2429.4	0.19151
2430.8	0.17833
2432.1	0.17262
2433.4	0.1674
2434.7	0.16419
2436	0.15611
2437.3	0.15422
2438.7	0.14669
2440	0.13558
2441.3	0.12437
2442.6	0.11484
2443.9	0.10538
2445.3	0.09899
2446.6	0.09333
2447.9	0.08773
2449.2	0.08568
2450.5	0.08023
2451.8	0.0759
2453.2	0.06946
2454.5	0.07004
2455.8	0.06992
2457.1	0.07565
2458.4	0.07677
2459.8	0.08161
2461.1	0.08219
2462.4	0.07988
2463.7	0.07068
2465	0.06651
2466.3	0.06378
2467.7	0.05724
2469	0.05379
2470.3	0.05415
2471.6	0.04687
2472.9	0.04001
2474.3	0.03937
2475.6	0.03823
2476.9	0.0401
2478.2	0.04437
2479.5	0.04401
2480.8	0.04467
2482.2	0.04612
2483.5	0.04689
2484.8	0.04655
2486.1	0.0403
2487.4	0.03142
2488.8	0.02584
2490.1	0.01957
2491.4	0.01653
2492.7	0.02459
2494	0.03548
2495.3	0.03782
2496.7	0.03968
2498	0.03968
2499.3	0.03944
2500.6	0.04002
2501.9	0.04056
2503.3	0.03991
2504.6	0.04313
2505.9	0.0441
2507.2	0.03927
2508.5	0.04094
2509.8	0.03738
2511.2	0.03069
2512.5	0.02908
2513.8	0.02632
2515.1	0.02181
2516.4	0.0279
2517.8	0.03316
2519.1	0.03105
2520.4	0.03666
2521.7	0.04314
2523	0.04239
2524.3	0.04284
2525.7	0.04862
2527	0.05523
2528.3	0.05788
2529.6	0.05599
2530.9	0.05393
2532.3	0.05471
2533.6	0.05065
2534.9	0.05027
2536.2	0.05549
2537.5	0.06091
2538.8	0.06149
2540.2	0.06665
2541.5	0.06803
2542.8	0.07634
2544.1	0.07574
2545.4	0.07864
2546.8	0.07773
2548.1	0.08348
2549.4	0.08134
2550.7	0.08515
2552	0.08716
2553.3	0.09158
2554.7	0.08969
2556	0.08581
2557.3	0.09099
2558.6	0.09575
2559.9	0.09687
2561.3	0.1016
2562.6	0.10705
2563.9	0.10838
2565.2	0.10981
2566.5	0.10859
2567.8	0.10936
2569.2	0.1124
2570.5	0.1181
2571.8	0.11882
2573.1	0.12508
2574.4	0.12641
2575.8	0.12571
2577.1	0.12461
2578.4	0.12763
2579.7	0.13059
2581	0.13594
2582.3	0.14155
2583.7	0.1433
2585	0.14988
2586.3	0.14925
2587.6	0.14626
2588.9	0.14658
2590.3	0.15013
2591.6	0.14892
2592.9	0.15288
2594.2	0.16145
2595.5	0.1639
2596.8	0.16153
2598.2	0.15705
2599.5	0.15549
2600.8	0.15363
2602.1	0.15606
2603.4	0.15695
2604.8	0.15705
2606.1	0.15119
2607.4	0.152
2608.7	0.14578
2610	0.1469
2611.3	0.14946
2612.7	0.15552
2614	0.15214
2615.3	0.15367
2616.6	0.14687
2617.9	0.14276
2619.3	0.14204
2620.6	0.14036
2621.9	0.13482
2623.2	0.13115
2624.5	0.12637
2625.8	0.1205
2627.2	0.11628
2628.5	0.12196
2629.8	0.12882
2631.1	0.13619
2632.4	0.13449
2633.8	0.13189
2635.1	0.12607
2636.4	0.12324
2637.7	0.11953
2639	0.12258
2640.3	0.13029
2641.7	0.13938
2643	0.13982
2644.3	0.14185
2645.6	0.14308
2646.9	0.13632
2648.3	0.13038
2649.6	0.13431
2650.9	0.13793
2652.2	0.13902
2653.5	0.14181
2654.8	0.14202
2656.2	0.13954
2657.5	0.13425
2658.8	0.1309
2660.1	0.13267
2661.4	0.13328
2662.8	0.13313
2664.1	0.12948
2665.4	0.12614
2666.7	0.12306
2668	0.11786
2669.3	0.11563
2670.7	0.11911
2672	0.11958
2673.3	0.11976
2674.6	0.11979
2675.9	0.11417
2677.3	0.1046
2678.6	0.10053
2679.9	0.09656
2681.2	0.10042
2682.5	0.10131
2683.8	0.10875
2685.2	0.11182
2686.5	0.11109
2687.8	0.10842
2689.1	0.10916
2690.4	0.10575
2691.8	0.10603
2693.1	0.10712
2694.4	0.10289
2695.7	0.10967
2697	0.11922
2698.3	0.11939
2699.7	0.11783
2701	0.12004
2702.3	0.11543
2703.6	0.11019
2704.9	0.1138
2706.3	0.11662
2707.6	0.11876
2708.9	0.12652
2710.2	0.13086
2711.5	0.13234
2712.8	0.13748
2714.2	0.14459
2715.5	0.14411
2716.8	0.15009
2718.1	0.15631
2719.4	0.15843
2720.8	0.15726
2722.1	0.1587
2723.4	0.15425
2724.7	0.14659
2726	0.14438
2727.3	0.14207
2728.7	0.14541
2730	0.14345
2731.3	0.14746
[truncated: 963 more rows]
