# Supplementary material for: Magnesium Ethylenediamine Borohydride as Solid-State Electrolyte for Magnesium Batteries
Source: Sci Rep. 2017 Apr 7;7:46189. doi: 10.1038/srep46189 (PMC5384009; doi:10.1038/srep46189)
Supplement: Supplementary Dataset 6 [file srep46189-s7.txt]

Raman_Mg(en)3(BH4)2_normalized
97.583	0.08779
98.901	0.0984
100.22	0.10932
101.53	0.11882
102.85	0.12045
104.17	0.12641
105.49	0.13811
106.81	0.14436
108.12	0.08779
109.44	0.0984
110.76	0.10932
112.08	0.11882
113.4	0.12045
114.72	0.12641
116.03	0.13811
117.35	0.14436
118.67	0.0984
119.99	0.10932
121.31	0.11882
122.62	0.12045
123.94	0.12641
125.26	0.13811
126.58	0.14436
127.9	0.14915
129.22	0.15579
130.53	0.16347
131.85	0.16391
133.17	0.16645
134.49	0.16927
135.81	0.17129
137.12	0.16929
138.44	0.16579
139.76	0.16327
141.08	0.17077
142.4	0.17226
143.72	0.17339
145.03	0.17828
146.35	0.18015
147.67	0.17477
148.99	0.17542
150.31	0.17751
151.63	0.18077
152.94	0.17955
154.26	0.17658
155.58	0.17632
156.9	0.17255
158.22	0.17541
159.53	0.18512
160.85	0.18931
162.17	0.19174
163.49	0.20304
164.81	0.20812
166.13	0.2113
167.44	0.21475
168.76	0.21813
170.08	0.21717
171.4	0.21528
172.72	0.21596
174.03	0.21598
175.35	0.21018
176.67	0.20101
177.99	0.19134
179.31	0.17942
180.63	0.17128
181.94	0.1668
183.26	0.16328
184.58	0.15809
185.9	0.15404
187.22	0.15136
188.53	0.15268
189.85	0.15039
191.17	0.14832
192.49	0.14898
193.81	0.15051
195.13	0.14832
196.44	0.14936
197.76	0.14963
199.08	0.1462
200.4	0.13956
201.72	0.13354
203.03	0.13082
204.35	0.12837
205.67	0.1316
206.99	0.13769
208.31	0.14157
209.63	0.14304
210.94	0.15296
212.26	0.1632
213.58	0.17154
214.9	0.17297
216.22	0.17382
217.54	0.17115
218.85	0.16765
220.17	0.16243
221.49	0.16914
222.81	0.17723
224.13	0.17941
225.44	0.17291
226.76	0.16845
228.08	0.15871
229.4	0.14693
230.72	0.1379
232.04	0.1346
233.35	0.13248
234.67	0.13434
235.99	0.14394
237.31	0.14919
238.63	0.14907
239.94	0.1447
241.26	0.13797
242.58	0.12924
243.9	0.12293
245.22	0.1209
246.54	0.12759
247.85	0.13104
249.17	0.13147
250.49	0.13458
251.81	0.13648
253.13	0.13879
254.44	0.14343
255.76	0.14787
257.08	0.15631
258.4	0.16387
259.72	0.16619
261.04	0.16775
262.35	0.1661
263.67	0.16861
264.99	0.16386
266.31	0.15818
267.63	0.16303
268.95	0.16658
270.26	0.16442
271.58	0.17346
272.9	0.18108
274.22	0.17593
275.54	0.17253
276.85	0.16423
278.17	0.15611
279.49	0.15921
280.81	0.16064
282.13	0.16417
283.45	0.17141
284.76	0.17524
286.08	0.17223
287.4	0.17551
288.72	0.17879
290.04	0.18022
291.35	0.17858
292.67	0.17538
293.99	0.17254
295.31	0.16876
296.63	0.16388
297.95	0.16292
299.26	0.16402
300.58	0.16901
301.9	0.16986
303.22	0.17336
304.54	0.17744
305.85	0.17653
307.17	0.17299
308.49	0.1725
309.81	0.17005
311.13	0.16922
312.45	0.17187
313.76	0.16946
315.08	0.16613
316.4	0.16442
317.72	0.16896
319.04	0.16552
320.36	0.16523
321.67	0.16882
322.99	0.17022
324.31	0.16526
325.63	0.16619
326.95	0.16392
328.26	0.15722
329.58	0.15136
330.9	0.14534
332.22	0.14091
333.54	0.13812
334.86	0.13253
336.17	0.13178
337.49	0.13145
338.81	0.13119
340.13	0.13663
341.45	0.14453
342.76	0.14463
344.08	0.14312
345.4	0.14282
346.72	0.1358
348.04	0.13595
349.36	0.14097
350.67	0.14488
351.99	0.1441
353.31	0.14807
354.63	0.15006
355.95	0.14736
357.26	0.13481
358.58	0.13516
359.9	0.13554
361.22	0.13448
362.54	0.1388
363.86	0.16098
365.17	0.17112
366.49	0.17667
367.81	0.1845
369.13	0.19967
370.45	0.20632
371.76	0.21611
373.08	0.23288
374.4	0.25088
375.72	0.26241
377.04	0.2751
378.36	0.28423
379.67	0.28824
380.99	0.29087
382.31	0.28608
383.63	0.28227
384.95	0.28541
386.27	0.28169
387.58	0.26971
388.9	0.26026
390.22	0.25327
391.54	0.24572
392.86	0.23978
394.17	0.23867
395.49	0.24204
396.81	0.24849
398.13	0.25279
399.45	0.25902
400.77	0.2617
402.08	0.25756
403.4	0.24598
404.72	0.23999
406.04	0.24043
407.36	0.24477
408.67	0.25221
409.99	0.25661
411.31	0.25414
412.63	0.25207
413.95	0.25423
415.27	0.25568
416.58	0.26169
417.9	0.26866
419.22	0.27254
420.54	0.26371
421.86	0.26422
423.17	0.26569
424.49	0.26373
425.81	0.26402
427.13	0.27624
428.45	0.27708
429.77	0.27252
431.08	0.26623
432.4	0.25858
433.72	0.25179
435.04	0.25219
436.36	0.26147
437.67	0.27861
438.99	0.28344
440.31	0.28358
441.63	0.28244
442.95	0.27909
444.27	0.26954
445.58	0.26693
446.9	0.26644
448.22	0.26638
449.54	0.26221
450.86	0.26285
452.18	0.26288
453.49	0.256
454.81	0.2439
456.13	0.23901
457.45	0.22774
458.77	0.221
460.08	0.22237
461.4	0.22547
462.72	0.219
464.04	0.22013
465.36	0.22483
466.68	0.22498
467.99	0.22353
469.31	0.22979
470.63	0.22689
471.95	0.2138
473.27	0.20772
474.58	0.20832
475.9	0.20128
477.22	0.19503
478.54	0.19743
479.86	0.20167
481.18	0.19665
482.49	0.19403
483.81	0.19681
485.13	0.20033
486.45	0.18817
487.77	0.18095
489.08	0.17829
490.4	0.1756
491.72	0.17201
493.04	0.18115
494.36	0.19045
495.68	0.19589
496.99	0.1989
498.31	0.19413
499.63	0.18839
500.95	0.18536
502.27	0.18404
503.59	0.18132
504.9	0.18425
506.22	0.18307
507.54	0.17841
508.86	0.17538
510.18	0.17663
511.49	0.17754
512.81	0.17802
514.13	0.17479
515.45	0.161
516.77	0.15542
518.09	0.15568
519.4	0.15947
520.72	0.16654
522.04	0.17879
523.36	0.18529
524.68	0.18251
525.99	0.17365
527.31	0.16997
528.63	0.1652
529.95	0.15684
531.27	0.15479
532.59	0.15699
533.9	0.14719
535.22	0.14532
536.54	0.14292
537.86	0.13781
539.18	0.13383
540.5	0.14102
541.81	0.14037
543.13	0.1391
544.45	0.13801
545.77	0.13149
547.09	0.13154
548.4	0.1372
549.72	0.14329
551.04	0.14891
552.36	0.15391
553.68	0.15626
555	0.1583
556.31	0.15848
557.63	0.15842
558.95	0.16706
560.27	0.17541
561.59	0.18176
562.9	0.18502
564.22	0.18597
565.54	0.18037
566.86	0.17083
568.18	0.16119
569.5	0.15525
570.81	0.16071
572.13	0.17176
573.45	0.17402
574.77	0.17273
576.09	0.17239
577.4	0.16874
578.72	0.1613
580.04	0.15861
581.36	0.16158
582.68	0.16653
584	0.16433
585.31	0.16449
586.63	0.16518
587.95	0.16538
589.27	0.16693
590.59	0.1744
591.9	0.18101
593.22	0.18545
594.54	0.18906
595.86	0.19487
597.18	0.18453
598.5	0.17768
599.81	0.17416
601.13	0.16995
602.45	0.16806
603.77	0.17488
605.09	0.17694
606.41	0.17933
607.72	0.18339
609.04	0.17495
610.36	0.17672
611.68	0.18034
613	0.17791
614.31	0.17012
615.63	0.17935
616.95	0.18118
618.27	0.1787
619.59	0.17945
620.91	0.18565
622.22	0.17594
623.54	0.16885
624.86	0.17101
626.18	0.17888
627.5	0.18394
628.81	0.18904
630.13	0.19018
631.45	0.18589
632.77	0.17804
634.09	0.17061
635.41	0.17061
636.72	0.17552
638.04	0.17725
639.36	0.17429
640.68	0.17284
642	0.17133
643.31	0.16312
644.63	0.15486
645.95	0.15131
647.27	0.15053
648.59	0.14572
649.91	0.14729
651.22	0.15189
652.54	0.15696
653.86	0.16545
655.18	0.16433
656.5	0.16332
657.82	0.15774
659.13	0.14636
660.45	0.14011
661.77	0.1446
663.09	0.14195
664.41	0.14119
665.72	0.14719
667.04	0.14622
668.36	0.13658
669.68	0.13433
671	0.13734
672.32	0.13851
673.63	0.13409
674.95	0.14056
676.27	0.1412
677.59	0.14039
678.91	0.14119
680.22	0.13499
681.54	0.1329
682.86	0.13595
684.18	0.13758
685.5	0.13543
686.82	0.13682
688.13	0.13249
689.45	0.13346
690.77	0.13523
692.09	0.13778
693.41	0.15069
694.72	0.15599
696.04	0.1534
697.36	0.1508
698.68	0.14884
700	0.13771
701.32	0.13126
702.63	0.13525
703.95	0.13699
705.27	0.1358
706.59	0.14402
707.91	0.14626
709.22	0.1503
710.54	0.1552
711.86	0.16158
713.18	0.16767
714.5	0.16752
715.82	0.15809
717.13	0.15338
718.45	0.15472
719.77	0.1528
721.09	0.16036
722.41	0.1615
723.73	0.16301
725.04	0.16375
726.36	0.15909
727.68	0.15352
729	0.16775
730.32	0.17154
731.63	0.17109
732.95	0.17939
734.27	0.18056
735.59	0.17002
736.91	0.16188
738.23	0.1564
739.54	0.15154
740.86	0.16082
742.18	0.16201
743.5	0.16682
744.82	0.17216
746.13	0.17127
747.45	0.16382
748.77	0.16495
750.09	0.16767
751.41	0.1693
752.73	0.16639
754.04	0.15986
755.36	0.16116
756.68	0.16432
758	0.16384
759.32	0.16467
760.63	0.17213
761.95	0.16584
763.27	0.15665
764.59	0.15128
765.91	0.15207
767.23	0.15647
768.54	0.15955
769.86	0.15831
771.18	0.1547
772.5	0.14694
773.82	0.13859
775.13	0.13941
776.45	0.14733
777.77	0.15831
779.09	0.16617
780.41	0.16907
781.73	0.16674
783.04	0.16229
784.36	0.157
785.68	0.15619
787	0.1564
788.32	0.15282
789.64	0.15012
790.95	0.14437
792.27	0.14297
793.59	0.14583
794.91	0.15003
796.23	0.15074
797.54	0.15387
798.86	0.15398
800.18	0.15683
801.5	0.15743
802.82	0.14956
804.14	0.14571
805.45	0.1488
806.77	0.14376
808.09	0.14103
809.41	0.15297
810.73	0.16549
812.04	0.15525
813.36	0.14632
814.68	0.1421
816	0.13609
817.32	0.12325
818.64	0.11881
819.95	0.13313
821.27	0.14474
822.59	0.14796
823.91	0.14949
825.23	0.15967
826.54	0.15843
827.86	0.15964
829.18	0.16903
830.5	0.18403
831.82	0.19731
833.14	0.20465
834.45	0.21748
835.77	0.22218
837.09	0.22268
838.41	0.22841
839.73	0.24176
841.04	0.24027
842.36	0.25613
843.68	0.27357
845	0.28625
846.32	0.30518
847.64	0.33321
848.95	0.35937
850.27	0.39871
851.59	0.44962
852.91	0.50216
854.23	0.56743
855.55	0.61089
856.86	0.63958
858.18	0.6369
859.5	0.59854
860.82	0.52852
862.14	0.44858
863.45	0.36136
864.77	0.28744
866.09	0.23177
867.41	0.19132
868.73	0.17385
870.05	0.16317
871.36	0.16566
872.68	0.17079
874	0.17342
875.32	0.17159
876.64	0.16781
877.95	0.15726
879.27	0.15069
880.59	0.14619
881.91	0.1411
883.23	0.13939
884.55	0.14318
885.86	0.13044
887.18	0.1277
888.5	0.12703
889.82	0.12261
891.14	0.11924
892.45	0.12516
893.77	0.13084
895.09	0.14072
896.41	0.1554
897.73	0.16341
899.05	0.17735
900.36	0.17084
901.68	0.15839
903	0.15038
904.32	0.14458
905.64	0.13452
906.96	0.13415
908.27	0.14634
909.59	0.14709
910.91	0.14125
912.23	0.13961
913.55	0.14442
914.86	0.14516
916.18	0.15501
917.5	0.16379
918.82	0.16765
920.14	0.16944
921.46	0.17114
922.77	0.16871
924.09	0.17851
925.41	0.18664
926.73	0.19188
928.05	0.19586
929.36	0.2026
930.68	0.20496
932	0.20331
933.32	0.19836
934.64	0.18808
935.96	0.17942
937.27	0.17506
938.59	0.17424
939.91	0.19269
941.23	0.20654
942.55	0.20846
943.86	0.20249
945.18	0.20846
946.5	0.20053
947.82	0.19583
949.14	0.20308
950.46	0.21183
951.77	0.21114
953.09	0.2082
954.41	0.21801
955.73	0.215
957.05	0.21649
958.36	0.21938
959.68	0.21351
961	0.20852
962.32	0.2115
963.64	0.21966
964.96	0.23027
966.27	0.24766
967.59	0.2509
968.91	0.24962
970.23	0.24166
971.55	0.23079
972.87	0.23069
974.18	0.23542
975.5	0.23805
976.82	0.23097
978.14	0.22047
979.46	0.20912
980.77	0.20742
982.09	0.21774
983.41	0.22979
984.73	0.24914
986.05	0.25658
987.37	0.26318
988.68	0.26603
990	0.27247
991.32	0.28027
992.64	0.29304
993.96	0.29509
995.27	0.29723
996.59	0.30111
997.91	0.30478
999.23	0.31578
1000.5	0.33836
1001.8	0.36009
1003.1	0.37125
1004.5	0.38305
1005.8	0.39498
1007.1	0.39982
1008.4	0.40542
1009.7	0.41947
1011	0.43251
1012.4	0.43272
1013.7	0.42436
1015	0.41323
1016.3	0.39849
1017.6	0.37929
1019	0.35612
1020.3	0.3386
1021.6	0.3226
1022.9	0.30757
1024.2	0.29291
1025.5	0.28831
1026.9	0.28832
1028.2	0.27509
1029.5	0.27194
1030.8	0.27597
1032.1	0.27854
1033.5	0.27876
1034.8	0.28606
1036.1	0.29413
1037.4	0.30139
1038.7	0.30991
1040	0.30854
1041.4	0.30563
1042.7	0.30044
1044	0.29529
1045.3	0.28796
1046.6	0.28806
1048	0.29941
1049.3	0.30567
1050.6	0.30793
1051.9	0.30073
1053.2	0.30134
1054.5	0.29594
1055.9	0.28829
1057.2	0.28484
1058.5	0.29572
1059.8	0.29062
1061.1	0.2922
1062.5	0.29609
1063.8	0.29518
1065.1	0.29561
1066.4	0.30681
1067.7	0.30395
1069	0.30673
1070.4	0.31931
1071.7	0.32597
1073	0.32637
1074.3	0.33885
1075.6	0.34429
1077	0.33969
1078.3	0.34262
1079.6	0.35334
1080.9	0.36165
1082.2	0.37118
1083.5	0.3867
1084.9	0.39321
1086.2	0.3889
1087.5	0.38664
1088.8	0.38254
1090.1	0.3706
1091.5	0.35932
1092.8	0.34978
1094.1	0.34181
1095.4	0.33419
1096.7	0.32004
1098.1	0.31059
1099.4	0.31246
1100.7	0.31388
1102	0.30782
1103.3	0.30777
1104.6	0.30471
1106	0.29123
1107.3	0.2747
1108.6	0.26799
1109.9	0.26492
1111.2	0.25847
1112.6	0.25842
1113.9	0.26759
1115.2	0.27542
1116.5	0.28322
1117.8	0.29767
1119.1	0.30394
1120.5	0.29261
1121.8	0.28872
1123.1	0.28197
1124.4	0.27423
1125.7	0.27401
1127.1	0.2836
1128.4	0.28301
1129.7	0.28629
1131	0.2931
1132.3	0.29578
1133.6	0.29427
1135	0.2953
1136.3	0.29609
1137.6	0.28812
1138.9	0.29436
1140.2	0.29761
1141.6	0.29651
1142.9	0.29629
1144.2	0.30067
1145.5	0.29087
1146.8	0.30203
1148.1	0.3031
1149.5	0.29965
1150.8	0.30173
1152.1	0.30143
1153.4	0.28128
1154.7	0.27922
1156.1	0.28546
1157.4	0.28989
1158.7	0.29473
1160	0.29914
1161.3	0.30193
1162.6	0.30484
1164	0.30601
1165.3	0.30642
1166.6	0.3059
1167.9	0.30395
1169.2	0.30138
1170.6	0.29503
1171.9	0.29152
1173.2	0.30055
1174.5	0.30699
1175.8	0.30305
1177.1	0.30531
1178.5	0.31092
1179.8	0.30039
1181.1	0.28636
1182.4	0.2873
1183.7	0.28973
1185.1	0.28343
1186.4	0.28964
1187.7	0.30693
1189	0.31262
1190.3	0.30821
1191.6	0.31149
1193	0.31857
1194.3	0.31421
1195.6	0.3023
1196.9	0.2926
1198.2	0.28326
1199.6	0.2749
1200.9	0.27817
1202.2	0.2858
1203.5	0.29319
1204.8	0.30253
1206.1	0.29556
1207.5	0.28018
1208.8	0.26971
1210.1	0.26147
1211.4	0.25046
1212.7	0.25017
1214.1	0.25337
1215.4	0.25889
1216.7	0.26516
1218	0.26616
1219.3	0.25943
1220.6	0.2494
1222	0.24099
1223.3	0.2366
1224.6	0.22869
1225.9	0.21953
1227.2	0.21949
1228.6	0.21981
1229.9	0.21182
1231.2	0.21386
1232.5	0.23087
1233.8	0.23614
1235.1	0.23163
1236.5	0.23072
1237.8	0.23468
1239.1	0.23607
1240.4	0.23737
1241.7	0.2387
1243.1	0.23558
1244.4	0.22453
1245.7	0.22043
1247	0.22059
1248.3	0.22259
1249.6	0.2361
1251	0.25867
1252.3	0.26396
1253.6	0.2745
1254.9	0.29367
1256.2	0.31922
1257.6	0.34479
1258.9	0.3794
1260.2	0.41057
1261.5	0.42581
1262.8	0.43349
1264.1	0.43318
1265.5	0.42437
1266.8	0.40403
1268.1	0.39067
1269.4	0.37213
1270.7	0.34574
1272.1	0.31602
1273.4	0.29498
1274.7	0.2737
1276	0.24616
1277.3	0.22613
1278.6	0.2171
1280	0.21039
1281.3	0.20652
1282.6	0.21016
1283.9	0.21625
1285.2	0.20933
1286.6	0.20435
1287.9	0.203
1289.2	0.19212
1290.5	0.16918
1291.8	0.1619
1293.1	0.16117
1294.5	0.15501
1295.8	0.15482
1297.1	0.16634
1298.4	0.17681
1299.7	0.17464
1301.1	0.16844
1302.4	0.17557
1303.7	0.17861
1305	0.17788
1306.3	0.17542
1307.6	0.1812
1309	0.17765
1310.3	0.18407
1311.6	0.20172
1312.9	0.2221
1314.2	0.22494
1315.6	0.22198
1316.9	0.22113
1318.2	0.20493
1319.5	0.18557
1320.8	0.17993
1322.1	0.17668
1323.5	0.16024
1324.8	0.13757
1326.1	0.13006
1327.4	0.13005
1328.7	0.12885
1330.1	0.12779
1331.4	0.13003
1332.7	0.11886
1334	0.11182
1335.3	0.10619
1336.6	0.10332
1338	0.10021
1339.3	0.09834
1340.6	0.09204
1341.9	0.09096
1343.2	0.09187
1344.6	0.09917
1345.9	0.09809
1347.2	0.10214
1348.5	0.10408
1349.8	0.09889
1351.1	0.09325
1352.5	0.10391
1353.8	0.10291
1355.1	0.09184
1356.4	0.0962
1357.7	0.10946
1359.1	0.11017
1360.4	0.10959
1361.7	0.11729
1363	0.11933
1364.3	0.11749
1365.6	0.12398
1367	0.13236
1368.3	0.14153
1369.6	0.14342
1370.9	0.13854
1372.2	0.14008
1373.6	0.14935
1374.9	0.15834
1376.2	0.1675
1377.5	0.17674
1378.8	0.17765
1380.1	0.16519
1381.5	0.15307
1382.8	0.15447
1384.1	0.15819
1385.4	0.15699
1386.7	0.15074
1388.1	0.13528
1389.4	0.11501
1390.7	0.09759
1392	0.10085
1393.3	0.10162
1394.6	0.11391
1396	0.12509
1397.3	0.1283
1398.6	0.11235
1399.9	0.11422
1401.2	0.11461
1402.6	0.10863
1403.9	0.10846
1405.2	0.11549
1406.5	0.12135
1407.8	0.12689
1409.1	0.12876
1410.5	0.12713
1411.8	0.12788
1413.1	0.127
1414.4	0.11824
1415.7	0.12914
1417.1	0.13653
1418.4	0.14161
1419.7	0.13628
1421	0.13226
1422.3	0.11458
1423.6	0.10792
1425	0.11321
1426.3	0.12258
1427.6	0.13135
1428.9	0.14
1430.2	0.14585
1431.6	0.13327
1432.9	0.12757
1434.2	0.13157
1435.5	0.13398
1436.8	0.13146
1438.1	0.14259
1439.5	0.16021
1440.8	0.17114
1442.1	0.18387
1443.4	0.20784
1444.7	0.23061
1446.1	0.24939
1447.4	0.26963
1448.7	0.28848
1450	0.30192
1451.3	0.29982
1452.6	0.30655
1454	0.31342
1455.3	0.31234
1456.6	0.29991
1457.9	0.28752
1459.2	0.25207
1460.6	0.20846
1461.9	0.18179
1463.2	0.16919
1464.5	0.15698
1465.8	0.1379
1467.1	0.13555
1468.5	0.12377
1469.8	0.10376
1471.1	0.09216
1472.4	0.09627
1473.7	0.08755
1475.1	0.09211
1476.4	0.09566
1477.7	0.0958
1479	0.08626
1480.3	0.08746
1481.6	0.08637
1483	0.09053
1484.3	0.08973
1485.6	0.09489
1486.9	0.09631
1488.2	0.09563
1489.6	0.08621
1490.9	0.08376
1492.2	0.08673
1493.5	0.0938
1494.8	0.09682
1496.1	0.10364
1497.5	0.10591
1498.8	0.10785
1500.1	0.10285
1501.4	0.10234
1502.7	0.11085
1504.1	0.11567
1505.4	0.1151
1506.7	0.11426
1508	0.11482
1509.3	0.11502
1510.6	0.11893
1512	0.12551
1513.3	0.13379
1514.6	0.12891
1515.9	0.13108
1517.2	0.12854
1518.6	0.12443
1519.9	0.11821
1521.2	0.11452
1522.5	0.10171
1523.8	0.10313
1525.1	0.11244
1526.5	0.12533
1527.8	0.14444
1529.1	0.14381
1530.4	0.14868
1531.7	0.14271
1533.1	0.13298
1534.4	0.12342
1535.7	0.13293
1537	0.13482
1538.3	0.14423
1539.6	0.14971
1541	0.15439
1542.3	0.15313
1543.6	0.15585
1544.9	0.14749
1546.2	0.15163
1547.6	0.15349
1548.9	0.16179
1550.2	0.16179
1551.5	0.17025
1552.8	0.1708
1554.1	0.16976
1555.5	0.1715
1556.8	0.17677
1558.1	0.17922
1559.4	0.19568
1560.7	0.20562
1562.1	0.20741
1563.4	0.20096
1564.7	0.20469
1566	0.19901
1567.3	0.19573
1568.6	0.20212
1570	0.21459
1571.3	0.22045
1572.6	0.22335
1573.9	0.22348
1575.2	0.22471
1576.6	0.22589
1577.9	0.22205
1579.2	0.2164
1580.5	0.22215
1581.8	0.22424
1583.1	0.22639
1584.5	0.22988
1585.8	0.23222
1587.1	0.22104
1588.4	0.2076
1589.7	0.18673
1591.1	0.18214
1592.4	0.17317
1593.7	0.16803
1595	0.16502
1596.3	0.17068
1597.6	0.16283
1599	0.15889
1600.3	0.16701
1601.6	0.15981
1602.9	0.15318
1604.2	0.154
1605.6	0.1501
1606.9	0.14412
1608.2	0.15694
1609.5	0.17055
1610.8	0.17595
1612.1	0.1805
1613.5	0.17458
1614.8	0.16496
1616.1	0.16639
1617.4	0.15288
1618.7	0.1473
1620.1	0.14889
1621.4	0.13991
1622.7	0.12332
1624	0.12687
1625.3	0.129
1626.6	0.12459
1628	0.11962
1629.3	0.1152
1630.6	0.12654
1631.9	0.12983
1633.2	0.12418
1634.6	0.13777
1635.9	0.14258
1637.2	0.129
1638.5	0.1182
1639.8	0.12513
1641.1	0.12702
1642.5	0.12965
1643.8	0.12835
1645.1	0.13197
1646.4	0.13646
1647.7	0.13056
1649.1	0.1185
1650.4	0.12071
1651.7	0.13351
1653	0.13346
1654.3	0.13573
1655.6	0.14341
1657	0.14151
1658.3	0.13301
1659.6	0.13036
1660.9	0.12651
1662.2	0.13064
1663.6	0.13863
1664.9	0.1329
1666.2	0.12839
1667.5	0.14079
1668.8	0.13855
1670.1	0.1213
1671.5	0.11908
1672.8	0.12857
1674.1	0.12658
1675.4	0.12758
1676.7	0.13694
1678.1	0.14588
1679.4	0.14468
1680.7	0.13631
1682	0.14374
1683.3	0.15831
1684.6	0.15404
1686	0.14743
1687.3	0.14824
1688.6	0.14699
1689.9	0.13922
1691.2	0.14379
1692.6	0.15106
1693.9	0.15381
1695.2	0.14749
1696.5	0.15106
1697.8	0.15356
1699.1	0.14613
1700.5	0.14646
1701.8	0.14063
1703.1	0.12516
1704.4	0.13404
1705.7	0.14098
1707.1	0.13362
1708.4	0.14361
1709.7	0.15753
1711	0.14588
1712.3	0.14408
1713.7	0.14816
1715	0.13769
1716.3	0.12365
1717.6	0.12254
1718.9	0.12833
1720.2	0.14859
1721.6	0.16233
1722.9	0.17138
1724.2	0.16774
1725.5	0.15751
1726.8	0.13908
1728.2	0.12917
1729.5	0.12641
1730.8	0.13395
1732.1	0.14206
1733.4	0.14809
1734.7	0.15465
1736.1	0.16418
1737.4	0.16305
1738.7	0.16388
1740	0.16641
1741.3	0.17136
1742.7	0.16882
1744	0.1691
1745.3	0.17954
1746.6	0.18607
1747.9	0.18475
1749.2	0.18652
1750.6	0.19287
1751.9	0.18773
1753.2	0.18413
1754.5	0.18576
1755.8	0.18574
1757.2	0.1968
1758.5	0.19322
1759.8	0.19332
1761.1	0.19373
1762.4	0.19789
1763.7	0.18538
1765.1	0.18228
1766.4	0.1737
1767.7	0.17479
1769	0.17315
1770.3	0.17281
1771.7	0.18402
1773	0.1949
1774.3	0.19777
1775.6	0.19903
1776.9	0.20063
1778.2	0.19079
1779.6	0.19262
1780.9	0.18932
1782.2	0.18957
1783.5	0.19439
1784.8	0.19497
1786.2	0.18501
1787.5	0.18392
1788.8	0.18163
1790.1	0.17545
1791.4	0.18525
1792.7	0.20126
1794.1	0.20493
1795.4	0.20544
1796.7	0.20421
1798	0.19311
1799.3	0.19186
1800.7	0.18063
1802	0.18536
1803.3	0.18766
1804.6	0.1986
1805.9	0.18115
1807.2	0.1853
1808.6	0.17688
1809.9	0.1768
1811.2	0.17012
1812.5	0.17777
1813.8	0.18723
1815.2	0.1924
1816.5	0.18688
1817.8	0.18072
1819.1	0.18243
1820.4	0.17845
1821.7	0.17436
1823.1	0.17648
1824.4	0.18019
1825.7	0.18005
1827	0.1764
1828.3	0.17301
1829.7	0.16066
1831	0.1547
1832.3	0.14459
1833.6	0.13666
1834.9	0.13511
1836.2	0.14191
1837.6	0.14485
1838.9	0.1562
1840.2	0.16652
1841.5	0.16845
1842.8	0.16444
1844.2	0.16321
1845.5	0.15777
1846.8	0.15536
1848.1	0.15776
1849.4	0.16429
1850.7	0.16121
1852.1	0.15409
1853.4	0.15775
1854.7	0.16716
1856	0.16677
1857.3	0.16923
1858.7	0.1763
1860	0.17085
1861.3	0.1615
1862.6	0.16824
1863.9	0.17136
1865.2	0.16454
1866.6	0.15942
1867.9	0.15913
1869.2	0.1507
1870.5	0.14065
1871.8	0.13699
1873.2	0.13347
1874.5	0.12688
1875.8	0.13235
1877.1	0.14593
1878.4	0.15859
1879.7	0.16462
1881.1	0.17412
1882.4	0.17564
1883.7	0.17038
1885	0.16449
1886.3	0.16623
1887.7	0.15761
1889	0.14857
1890.3	0.14719
1891.6	0.14685
1892.9	0.14006
1894.2	0.12804
1895.6	0.12522
1896.9	0.12115
1898.2	0.1182
1899.5	0.12269
1900.8	0.13865
1902.2	0.15084
1903.5	0.15003
1904.8	0.1484
1906.1	0.14182
1907.4	0.14061
1908.7	0.13543
1910.1	0.13162
1911.4	0.13143
1912.7	0.14223
1914	0.14098
1915.3	0.13949
1916.7	0.15141
1918	0.15658
1919.3	0.15028
1920.6	0.14458
1921.9	0.13938
1923.2	0.13355
1924.6	0.13158
1925.9	0.13833
1927.2	0.14098
1928.5	0.14601
1929.8	0.14693
1931.2	0.1543
1932.5	0.15551
1933.8	0.15525
1935.1	0.16516
1936.4	0.17044
1937.7	0.16762
1939.1	0.16047
1940.4	0.16745
1941.7	0.16127
1943	0.156
1944.3	0.15527
1945.7	0.15686
1947	0.15495
1948.3	0.15555
1949.6	0.15419
1950.9	0.15154
1952.2	0.15729
1953.6	0.15648
1954.9	0.15306
1956.2	0.15635
1957.5	0.15478
1958.8	0.14424
1960.2	0.15052
1961.5	0.14815
1962.8	0.14859
1964.1	0.14439
1965.4	0.14365
1966.7	0.14423
1968.1	0.13293
1969.4	0.13183
1970.7	0.13664
1972	0.14627
1973.3	0.13821
1974.7	0.14934
1976	0.14892
1977.3	0.15681
1978.6	0.15577
1979.9	0.15572
1981.2	0.16032
1982.6	0.15929
1983.9	0.15259
1985.2	0.15204
1986.5	0.15752
1987.8	0.15225
1989.2	0.15243
1990.5	0.15622
1991.8	0.1555
1993.1	0.1549
1994.4	0.16556
1995.7	0.18286
1997.1	0.19181
1998.4	0.19276
1999.7	0.18086
2001	0.17526
2002.3	0.17061
2003.7	0.1702
2005	0.17979
2006.3	0.19788
2007.6	0.19195
2008.9	0.19758
2010.2	0.19678
2011.6	0.19981
2012.9	0.2045
2014.2	0.22676
2015.5	0.23147
2016.8	0.22714
2018.2	0.22321
2019.5	0.21613
2020.8	0.20881
2022.1	0.20039
2023.4	0.2027
2024.7	0.21024
2026.1	0.22187
2027.4	0.22096
2028.7	0.22731
2030	0.23745
2031.3	0.23276
2032.7	0.23089
2034	0.23706
2035.3	0.22789
2036.6	0.22075
2037.9	0.22302
2039.2	0.22146
2040.6	0.22691
2041.9	0.23932
2043.2	0.24604
2044.5	0.24976
2045.8	0.25053
2047.2	0.24588
2048.5	0.24308
2049.8	0.24439
2051.1	0.24161
2052.4	0.24484
2053.7	0.25417
2055.1	0.24917
2056.4	0.24668
2057.7	0.26131
2059	0.26028
2060.3	0.26362
2061.7	0.2596
2063	0.25897
2064.3	0.24151
2065.6	0.25144
2066.9	0.24182
2068.2	0.25138
2069.6	0.26198
2070.9	0.25948
2072.2	0.25175
2073.5	0.25309
2074.8	0.25028
2076.2	0.24477
2077.5	0.25958
2078.8	0.25816
2080.1	0.26444
2081.4	0.26589
2082.7	0.26819
2084.1	0.27394
2085.4	0.28708
2086.7	0.28259
2088	0.29457
2089.3	0.29626
2090.7	0.28653
2092	0.28212
2093.3	0.29165
2094.6	0.29089
2095.9	0.29053
2097.2	0.29253
2098.6	0.2914
2099.9	0.28838
2101.2	0.29377
2102.5	0.2969
2103.8	0.29666
2105.2	0.30166
2106.5	0.30692
2107.8	0.30294
2109.1	0.29677
2110.4	0.30077
2111.7	0.29538
2113.1	0.29094
2114.4	0.28806
2115.7	0.29171
2117	0.3018
2118.3	0.31204
2119.7	0.30971
2121	0.31339
2122.3	0.32138
2123.6	0.31303
2124.9	0.31126
2126.2	0.32206
2127.6	0.32563
2128.9	0.32787
2130.2	0.33269
2131.5	0.32458
2132.8	0.30915
2134.2	0.3042
2135.5	0.2902
2136.8	0.28289
2138.1	0.28544
2139.4	0.27975
2140.7	0.27309
2142.1	0.28337
2143.4	0.27244
2144.7	0.25891
2146	0.26914
2147.3	0.27423
2148.7	0.26544
2150	0.28215
2151.3	0.29206
2152.6	0.29015
2153.9	0.28999
2155.2	0.28456
2156.6	0.26736
2157.9	0.26463
2159.2	0.26281
2160.5	0.24708
2161.8	0.25972
2163.2	0.26298
2164.5	0.26354
2165.8	0.25991
2167.1	0.29016
2168.4	0.28469
2169.7	0.30551
2171.1	0.31836
2172.4	0.32126
2173.7	0.31149
2175	0.30266
2176.3	0.28587
2177.7	0.26911
2179	0.26607
2180.3	0.24791
2181.6	0.25931
2182.9	0.26153
2184.2	0.26893
2185.6	0.27996
2186.9	0.28544
2188.2	0.28632
2189.5	0.28592
2190.8	0.27818
2192.2	0.27646
2193.5	0.27728
2194.8	0.27512
2196.1	0.27529
2197.4	0.2923
2198.8	0.29083
2200.1	0.29939
2201.4	0.31247
2202.7	0.32189
2204	0.31004
2205.3	0.31626
2206.7	0.32946
2208	0.3283
2209.3	0.34162
2210.6	0.34771
2211.9	0.35719
2213.3	0.3547
2214.6	0.35806
2215.9	0.35523
2217.2	0.38679
2218.5	0.3932
2219.8	0.40905
2221.2	0.43798
2222.5	0.45112
2223.8	0.45224
2225.1	0.4414
2226.4	0.45002
2227.8	0.4306
2229.1	0.44116
2230.4	0.45435
2231.7	0.50353
2233	0.51646
2234.3	0.54868
2235.7	0.57432
2237	0.60107
2238.3	0.60745
2239.6	0.63087
2240.9	0.65176
2242.3	0.67369
2243.6	0.68921
2244.9	0.72382
2246.2	0.75857
2247.5	0.78572
2248.8	0.81283
2250.2	0.85324
2251.5	0.89007
2252.8	0.90697
2254.1	0.94134
2255.4	0.96626
2256.8	0.96971
2258.1	0.96385
2259.4	0.96625
2260.7	0.95355
2262	0.92976
2263.3	0.91196
2264.7	0.88413
2266	0.86302
2267.3	0.83066
2268.6	0.80632
2269.9	0.78149
2271.3	0.75403
2272.6	0.71754
2273.9	0.67778
2275.2	0.64093
2276.5	0.60487
2277.8	0.59491
2279.2	0.5812
2280.5	0.56723
2281.8	0.55324
2283.1	0.53746
2284.4	0.5103
2285.8	0.48992
2287.1	0.48553
2288.4	0.48448
2289.7	0.47797
2291	0.46325
2292.3	0.44675
2293.7	0.42182
2295	0.39631
2296.3	0.39206
2297.6	0.39164
2298.9	0.38554
2300.3	0.38371
2301.6	0.3812
2302.9	0.37277
2304.2	0.36832
2305.5	0.36681
2306.8	0.36378
2308.2	0.36033
2309.5	0.34772
2310.8	0.33138
2312.1	0.321
2313.4	0.31704
2314.8	0.30602
2316.1	0.29692
2317.4	0.28868
2318.7	0.28204
2320	0.26811
2321.3	0.27118
2322.7	0.26114
2324	0.26079
2325.3	0.25433
2326.6	0.25622
2327.9	0.2429
2329.3	0.24007
2330.6	0.22638
2331.9	0.23248
2333.2	0.23447
2334.5	0.23796
2335.8	0.24336
2337.2	0.25531
2338.5	0.25048
2339.8	0.24343
2341.1	0.2268
2342.4	0.22825
2343.8	0.21419
2345.1	0.20791
2346.4	0.20512
2347.7	0.21544
2349	0.21883
2350.3	0.22572
2351.7	0.22345
2353	0.22618
2354.3	0.22815
2355.6	0.21334
2356.9	0.20366
2358.3	0.20368
2359.6	0.19679
2360.9	0.18244
2362.2	0.17178
2363.5	0.1696
2364.8	0.16141
2366.2	0.16166
2367.5	0.16437
2368.8	0.16145
2370.1	0.15798
2371.4	0.15172
2372.8	0.15196
2374.1	0.15302
2375.4	0.15474
2376.7	0.15267
2378	0.1568
2379.3	0.16132
2380.7	0.16075
2382	0.17087
2383.3	0.17633
2384.6	0.18023
2385.9	0.16668
2387.3	0.16949
2388.6	0.16823
2389.9	0.16131
2391.2	0.15889
2392.5	0.16827
2393.8	0.16384
2395.2	0.16306
2396.5	0.17639
2397.8	0.19099
2399.1	0.19037
2400.4	0.20363
2401.8	0.21172
2403.1	0.21522
2404.4	0.21249
2405.7	0.21662
2407	0.21366
2408.3	0.20677
2409.7	0.20297
2411	0.20346
2412.3	0.20134
2413.6	0.19129
2414.9	0.19261
2416.3	0.20344
2417.6	0.20405
2418.9	0.20851
2420.2	0.22137
2421.5	0.23083
2422.8	0.23369
2424.2	0.23789
2425.5	0.22811
2426.8	0.22427
2428.1	0.21759
2429.4	0.19759
2430.8	0.19194
2432.1	0.206
2433.4	0.20128
2434.7	0.20151
2436	0.21577
2437.3	0.21782
2438.7	0.21463
2440	0.22754
2441.3	0.23148
2442.6	0.22225
2443.9	0.22407
2445.3	0.22752
2446.6	0.22465
2447.9	0.21901
2449.2	0.22074
2450.5	0.22112
2451.8	0.21288
2453.2	0.21033
2454.5	0.21361
2455.8	0.20785
2457.1	0.19771
2458.4	0.1942
2459.8	0.19402
2461.1	0.20017
2462.4	0.21977
2463.7	0.23128
2465	0.24671
2466.3	0.24866
2467.7	0.24641
2469	0.24003
2470.3	0.23719
2471.6	0.23167
2472.9	0.23216
2474.3	0.235
2475.6	0.2386
2476.9	0.23705
2478.2	0.23228
2479.5	0.22489
2480.8	0.21516
2482.2	0.20613
2483.5	0.20829
2484.8	0.20734
2486.1	0.21434
2487.4	0.21813
2488.8	0.22315
2490.1	0.22242
2491.4	0.22839
2492.7	0.23051
2494	0.222
2495.3	0.20277
2496.7	0.19252
2498	0.181
2499.3	0.17111
2500.6	0.17568
2501.9	0.18187
2503.3	0.18868
2504.6	0.19524
2505.9	0.20197
2507.2	0.2018
2508.5	0.20775
2509.8	0.21267
2511.2	0.22073
2512.5	0.21811
2513.8	0.22637
2515.1	0.22916
2516.4	0.22809
2517.8	0.21816
2519.1	0.20846
2520.4	0.201
2521.7	0.19704
2523	0.18731
2524.3	0.18535
2525.7	0.19415
2527	0.18939
2528.3	0.18274
2529.6	0.1829
2530.9	0.18036
2532.3	0.17643
2533.6	0.18707
2534.9	0.20091
2536.2	0.20435
2537.5	0.21311
2538.8	0.2177
2540.2	0.20922
2541.5	0.209
2542.8	0.21937
2544.1	0.21761
2545.4	0.22069
2546.8	0.23047
2548.1	0.22784
2549.4	0.22892
2550.7	0.23265
2552	0.23936
2553.3	0.23208
2554.7	0.2419
2556	0.24551
2557.3	0.24139
2558.6	0.23349
2559.9	0.24277
2561.3	0.23996
2562.6	0.24229
2563.9	0.24078
2565.2	0.25005
2566.5	0.24845
2567.8	0.26552
2569.2	0.26435
2570.5	0.28102
2571.8	0.28317
2573.1	0.2867
2574.4	0.26747
2575.8	0.25872
2577.1	0.2451
2578.4	0.24093
2579.7	0.24622
2581	0.25285
2582.3	0.25548
2583.7	0.26306
2585	0.24486
2586.3	0.24814
2587.6	0.24943
2588.9	0.25539
2590.3	0.25482
2591.6	0.27919
2592.9	0.26846
2594.2	0.26521
2595.5	0.2583
2596.8	0.2633
2598.2	0.26764
2599.5	0.28053
2600.8	0.2876
2602.1	0.28873
2603.4	0.28185
2604.8	0.27469
2606.1	0.26672
2607.4	0.25486
2608.7	0.2596
2610	0.26245
2611.3	0.26277
2612.7	0.25367
2614	0.25379
2615.3	0.25185
2616.6	0.24965
2617.9	0.24001
2619.3	0.23674
2620.6	0.23961
2621.9	0.23833
2623.2	0.2393
2624.5	0.23448
2625.8	0.23876
2627.2	0.21964
2628.5	0.20898
2629.8	0.19656
2631.1	0.18803
2632.4	0.17887
2633.8	0.18321
2635.1	0.17069
2636.4	0.16185
2637.7	0.16509
2639	0.15999
2640.3	0.15402
2641.7	0.16842
2643	0.17659
2644.3	0.17465
2645.6	0.17243
2646.9	0.17515
2648.3	0.17365
2649.6	0.1752
2650.9	0.18206
2652.2	0.18482
2653.5	0.18885
2654.8	0.18854
2656.2	0.18665
2657.5	0.18437
2658.8	0.19326
2660.1	0.194
2661.4	0.17927
2662.8	0.18184
2664.1	0.1825
2665.4	0.17336
2666.7	0.16837
2668	0.17444
2669.3	0.16432
2670.7	0.15235
2672	0.14504
2673.3	0.14551
2674.6	0.1437
2675.9	0.14571
2677.3	0.1518
2678.6	0.14691
2679.9	0.14431
2681.2	0.14518
2682.5	0.14536
2683.8	0.13691
2685.2	0.14431
2686.5	0.15233
2687.8	0.1606
2689.1	0.17141
2690.4	0.18301
2691.8	0.18306
2693.1	0.179
2694.4	0.17297
2695.7	0.16271
2697	0.16245
2698.3	0.17272
2699.7	0.18234
2701	0.18323
2702.3	0.19051
2703.6	0.19468
2704.9	0.1895
2706.3	0.18414
2707.6	0.18822
2708.9	0.19002
2710.2	0.19126
2711.5	0.20063
2712.8	0.20771
2714.2	0.22223
2715.5	0.22737
2716.8	0.23113
2718.1	0.2423
2719.4	0.25538
2720.8	0.25951
2722.1	0.26056
2723.4	0.27047
2724.7	0.27781
2726	0.27569
2727.3	0.27971
2728.7	0.28821
2730	0.2848
2731.3	0.27886
[truncated: 962 more rows]
